# Supplementary material for: Rice plastidial NAD‐dependent malate dehydrogenase 1 negatively regulates salt stress response by reducing the vitamin B6 content
Source: Plant Biotechnol J. 2019 Jul 2;18(1):172–84. doi: 10.1111/pbi.13184 (PMC6920159; doi:10.1111/pbi.13184)
Supplement: Supplementary file 5 — Table S1 Chloroplast transit peptide cleavage site prediction of OsMDH1 using ChloroP. Table S2 Differential metabolites identified comparing OsMDH1OX‐1 with NIP plants under normal conditions. Table S3 Metabolic pathways of differential metabolites identified comparing OsMDH1OX‐1 with NIP plants under normal conditions. Table S4 Reads numbers and data size of RNA‐Seq data. Table S5 Differentially expressed genes comparing OsMDH1OX with NIP plants under normal conditions. Table S6 Enriched GO terms of differentially expressed genes comparing OsMDH1OX with NIP plants under normal conditions. Table S7 Primer sequences used in different experiments. [file PBI-18-172-s004.xlsx]

## Sheet: Table S1
Table S1. Chloroplast transit peptide cleavage site prediction of OsMDH1 using ChloroP
Name	Length	Score	cTP	CS-score	cTP-length
OsMDH1	396	0.543	Y	6.582	73

## Sheet: Table S2
Table S2. Differential metabolites identified comparing OsMDH1OX-1 with NIP plants under normal conditions
Relatively higher metabolites
No.	m/z	RT(min)	Name	Formula	CAS	VIP	p-value	FC(OsMDH1OX-1/NIP)
1	175.119	0.56465	L-Arginine	C6H14N4O2	74-79-3	1.07437	0.00657169	1.19756
2	145.089	0.5725	3-Hydroxyisoheptanoic acid	C7H14O3		1.04664	0.0129615	1.22897
3	163.024	0.66786	Succinic acid	C4H6O4	110-15-6	1.31308	0.00107906	1.37855
4	286.14	0.728244	Meperidine N-oxide	C15H21NO3	13147-07-4	2.90122	0.000503479	1.67796
5	389.203	0.736543	Umbelliprenin	C24H30O3	23838-17-7	1.60945	5.52225e-05	1.70095
6	207.014	0.743335	4-hydroxy-2-oxo-glutaric acid	C5H6O6	1187-99-1	1.11755	0.0081253	1.41465
7	75.0086	0.74419	Glycolic acid	C2H4O3	79-14-1	1.26974	0.00968341	1.24299
8	132.102	0.759555	L-Isoleucine	C6H13NO2	73-32-5	6.89075	0.000394442	1.30961
9	133.014	0.783382	Pyruvate	C3H4O3	127-17-3	10.6042	0.000128305	1.63294
10	71.0139	0.877836	Acrylic acid	C3H4O2		1.00261	0.00448607	1.22451
11	115.004	0.927053	Fumaric acid	C4H4O4	110-17-8	1.56946	0.0152744	1.22134
12	135.029	0.941244	Malic acid	C4H6O5		1.89562	0.0054575	1.5933
13	203.019	0.95467	Oxaloglutarate	C7H8O7		1.67984	0.0142131	1.2748
14	498.256	1.00948	N1,N10-Diferuloylspermidine	C27H35N3O6	70185-61-4	1.21918	0.00332282	1.60394
15	217.12	1.00951	Prolyl-Threonine	C9H16N2O4		1.71701	0.00392712	1.39763
16	333.063	1.02006	Eriodictyol	C15H12O6	552-58-9	1.23733	0.000377708	1.35766
17	188.056	1.04023	N-Acetyl-L-glutamic acid	C7H11NO5	1188-37-0	1.67654	0.00205635	1.33816
18	341.034	1.08985	Desmethylnaproxen-6-O-sulfate	C13H12O6S	69391-09-9	1.18883	0.0134302	1.39015
19	447.163	1.10551	6-Hydroxy-9,9-dimethyl-5-(3-methyl-1-oxobutyl)-1-propyl-3H,9H-[1,2]-dioxolo[3',4':4,5]furo[2,3-f][1]benzopyran-3-one	C22H26O7	30390-08-0	1.32603	0.033612	1.13836
20	245.114	1.11385	L-gamma-glutamyl-L-valine	C10H18N2O5		1.97822	0.0112295	1.3442
21	328.151	1.17417	(S)-Reticuline	C19H23NO4		1.98751	0.00620025	2.34998
22	240.015	1.24407	Carbocysteine sulfoxide	C5H9NO5S	5439-87-2	1.07785	0.0031665	2.31551
23	201.124	3.07477	L-Leucine	C6H13NO2	61-90-5	7.1607	0.0208686	1.0338
24	282.084	1.33719	Guanosine	C10H13N5O5	118-00-3	2.04386	0.00100139	1.17016
	284.099	1.35888	Guanosine	C10H13N5O5	118-00-3	3.97065	0.000353657	1.2197
25	567.19	1.35934	Methyl glucooleoside; methyl (2S,4S,E)-3-ethylidene-4-(2-oxo-2-(((2S,3R,4S,5S,6R)-3,4,5-trihydroxy-6-(hydroxymethyl)tetrahydro-2H-pyran-2-yl)oxy)ethyl)-2-(((2S,3R,4S,5S,6R)-3,4,5-trihydroxy-6-(hydroxymethyl)tetrahydro-2H-pyran-2-yl)oxy)-3,4-dihydro-2H-pyran-5-carboxylate	C23H34O16		1.11976	0.000590962	1.37
26	152.057	1.36006	8-Hydroxyadenine	C5H5N5O		2.45838	0.000310728	1.22191
27	215.139	1.41745	Prolyl-Valine	C10H18N2O3		3.27675	0.00977239	1.34705
28	274.176	1.46654	alpha-Terpinyl anthranilate	C17H23NO2	14481-52-8	2.18518	0.00507112	1.28906
29	310.176	1.5247	Lysyl-Tyrosine	C15H23N3O4		1.05243	0.0325106	1.13473
30	284.125	1.68452	Glycylprolylhydroxyproline	C12H19N3O5		3.14714	0.00305415	1.47396
	308.122	1.70281	Glycylprolylhydroxyproline	C12H19N3O5		1.89892	0.000703154	1.40759
	286.14	1.70665	Glycylprolylhydroxyproline	C12H19N3O5		4.0005	0.00190971	1.43768
31	593.254	1.69869	Pipercyclobutanamide A	C34H38N2O6		1.99963	0.00124501	2.39205
32	500.271	1.74825	PE(18:2(9Z,12Z)/0:0)	C23H44NO7P		1.86874	8.5195e-06	2.58639
33	346.197	1.83995	N-Jasmonoylisoleucine	C18H29NO4	28838-58-6	1.23262	0.0333791	1.22207
34	215.14	1.84515	Valyl-Valine	C10H20N2O3		1.32601	0.00848497	1.32147
	217.155	1.8639	Valyl-Valine	C10H20N2O3		4.85721	0.00405153	1.25966
35	72.0806	1.85724	Pyrrolidine	C4H9N	123-75-1	1.26028	0.00485195	1.20286
36	215.139	1.86569	Valyl-Proline	C10H18N2O3		5.05037	5.28301e-05	1.50065
37	303.145	1.89924	Histidinyl-Phenylalanine	C15H18N4O3		1.02371	0.0342919	1.51856
38	304.15	1.92279	Nicotianamine	C12H21N3O6	34441-14-0	1.08544	0.00390457	1.23074
39	318.202	1.98786	Ipecac (Protoemetine)	C19H27NO3	549-91-7	1.34574	0.0103062	1.21595
40	239.103	2.03014	Glycyl-Tyrosine	C11H14N2O4		1.14835	0.00287054	1.26207
41	346.162	2.21713	(Ac)2-L-Lys-D-Ala	C13H23N3O5		1.25185	3.07559e-05	2.00345
42	374.157	2.23232	SINOMENINE	C19H23NO4	115-53-7	1.25874	4.43326e-06	4.17605
43	164.072	2.23985	L-Phenylalanine	C9H11NO2	63-91-2	2.39646	0.000627785	1.19527
	166.087	2.271	L-Phenylalanine	C9H11NO2	63-91-2	10.1205	0.00353235	1.08812
44	131.049	2.27091	p-cresol	C7H8O	106-44-5	1.30086	0.000870406	1.11609
45	331.167	2.27096	methyl (E)-4-((3aS)-6-methoxy-1-methyl-5-oxo-2,3,5,8a-tetrahydropyrrolo[2,3-b]indol-3a(1H)-yl)-2-methylbut-2-enoate	C18H22N2O4		1.3213	0.000527601	1.2405
46	107.049	2.27101	Benzaldehyde	C7H6O	100-52-7	1.27207	0.000921856	1.13191
47	294.155	2.37112	Arginyl-Proline	C11H21N5O3		1.44488	0.0242462	1.39402
48	232.118	2.55239	Isovalerylglutamic acid	C10H17NO5		1.10211	0.000254013	1.50815
49	288.192	2.55239	4-Aminoestra-1,3,5(10)-triene-3,17beta-diol	C18H25NO2		1.90678	0.00791585	1.33255
50	244.13	2.84841	Asparaginyl-Isoleucine	C10H19N3O4		1.22797	0.00137286	1.87009
	246.145	2.88463	Asparaginyl-Isoleucine	C10H19N3O4		2.17769	0.024307	1.30494
51	290.171	2.9681	Atropine	C17H23NO3	55-48-1	1.17122	0.0239627	1.35997
52	260.161	3.01567	Glutaminyl-Isoleucine	C11H21N3O4		1.75797	0.0478118	1.23705
53	201.124	3.07477	Alanyl-Leucine	C9H18N2O3		1.08867	0.00972	1.38024
54	310.176	3.17846	Tyrosyl-Lysine	C15H23N3O4		1.12576	0.00711079	1.18854
55	187.109	3.19826	Glycyl-L-leucine	C8H16N2O3		1.48317	0.00715741	1.16659
56	229.155	3.28834	1-L-Leucyl-L-Proline	C11H20N2O3		2.38647	0.00508998	1.27863
57	247.129	3.35637	L-beta-aspartyl-L-leucine	C10H18N2O5		2.01811	0.011526	1.37766
58	259.13	3.46031	L-gamma-glutamyl-L-isoleucine	C11H20N2O5		1.5781	0.00450979	1.74964
	261.145	3.49445	L-gamma-glutamyl-L-isoleucine	C11H20N2O5		2.26835	0.011922	1.35195
59	243.134	3.49445	3-Phenylpropyl isovalerate	C14H20O2	5452-07-3	1.38748	0.00820532	1.38178
60	344.182	3.51775	Rosmaricine	C20H27NO4	3650-11-1	1.18158	0.00061244	2.28416
61	346.197	3.52848	N-3-oxo-tetradec-7(Z)-enoyl-L-Homoserine lactone	C18H29NO4	482598-46-9	1.41981	0.00432696	1.4151
62	272.161	3.56212	Lophocerine	C15H23NO2	19485-63-3	1.02099	0.00101253	1.28667
63	360.213	3.59646	N-Butylscopolamine	C21H29NO4	7182-53-8	1.6464	0.0286102	1.15338
64	514.215	3.60197	Alpha-Trisaccharide	C20H37NO14	49777-13-1	1.89002	0.0155653	1.67913
	516.23	3.6198	Alpha-Trisaccharide	C20H37NO14	49777-13-1	1.37837	0.0228677	1.36556
	538.212	3.627	Alpha-Trisaccharide	C20H37NO14	49777-13-1	1.3567	0.0152325	1.47945
65	279.134	3.66668	L-phenylalanyl-L-hydroxyproline	C14H18N2O4		1.98988	0.00319836	1.42135
66	231.171	3.85708	Isoleucyl-Valine	C11H22N2O3		3.49834	0.0147714	1.26561
67	332.216	3.86155	2-[Octahydro-4,7-dimethyl-1-oxocyclopenta[c]pyran-3-yl]nepetalactam	C20H29NO3	115421-74-4	2.03424	0.00132292	1.32041
68	227.112	3.93172	(S)-Menthone 8-thioacetate	C12H20O2S	57129-12-1	1.2285	0.0288109	1.2741
69	312.192	3.98149	N-(2-Hydroxyisobutyl)-2,4,8,10,12-tetradecapentaenamide	C18H27NO2	127514-62-9	1.4601	0.000233644	1.71191
70	260.161	4.00695	Hydroxyprolyl-Lysine	C11H21N3O4		1.10257	0.021093	1.30754
71	229.155	4.02028	3-Methyl-4-(2,6,6-trimethyl-2-cyclohexen-1-yl)-3-buten-2-one	C14H22O	127-51-5	9.60934	0.000273079	1.33441
72	70.0649	4.02243	1-Pyrroline	C4H7N	5724-81-2	1.11391	0.000550336	1.27669
73	116.071	4.03061	L-Proline	C5H9NO2	147-85-3	2.062	0.000993015	1.27005
74	457.303	4.03126	N-docosahexaenoyl glutamine	C27H40N2O4		2.57392	0.000319824	1.61157
75	221.093	4.06191	Glycyl-Phenylalanine	C11H14N2O3		1.31528	0.0333223	1.16708
76	261.145	4.13911	(9R,13R)-1a,1b-dihomo-jasmonic acid	C14H22O3		1.05116	0.0424184	1.16974
77	203.082	4.14648	L-Tryptophan	C11H12N2O2	73-22-3	1.67391	0.00258319	1.17707
	205.098	4.164	L-Tryptophan	C11H12N2O2	73-22-3	4.95956	0.00510404	1.14327
78	407.171	4.16173	Vernoflexuoside	C21H28O8	57576-33-7	1.11356	0.00183856	1.29459
79	409.187	4.16399	Citroside A	C19H30O8	120330-44-1	1.41858	0.00249663	1.25161
80	188.071	4.16401	Indoleacrylic acid	C11H9NO2	1204-06-4	3.10269	0.00185205	1.15519
81	388.172	4.19631	Gossyrubilone	C20H25NO4	69734-70-9	1.04467	0.00201761	2.05495
82	321.166	4.21694	alpha-Zearalenol	C18H24O5	36455-72-8	1.50361	0.0196733	2.53782
83	372.214	4.2451	DIPROTIN B	C16H29N3O4	90614-49-6	1.10435	0.00928368	1.44564
84	317.135	4.25728	Zearalenone	C18H22O5		1.61531	0.000441221	1.4204
85	328.182	4.27092	3-Oxododecanoic acid glycerides	C15H29O6	128362-26-5	2.00148	0.00949716	1.35353
86	294.062	4.33175	Caffeoyl aspartic acid	C13H13NO7	860295-20-1	1.07786	0.016624	1.22113
87	337.093	4.41982	p-Coumaroyl quinic acid	C16H18O8		2.28144	0.000955623	4.60916
88	129.056	4.51699	3-Methyl-2-oxovaleric acid	C6H10O3	1460-34-0	1.33643	0.00463496	1.45113
89	287.124	4.53402	Ethylsuberenol	C17H20O4	86682-61-3	1.23082	0.000355735	1.76142
90	263.14	4.58515	L-prolyl-L-phenylalanine	C14H18N2O3		2.79356	9.29547e-05	1.39814
91	367.103	4.61578	3-O-Feruloylquinic acid	C17H20O9	62929-69-5	1.12001	0.0482698	1.48178
92	264.066	4.6591	Hydroxypropyl cellulose	C16H11NO3	9004-64-2	1.05773	0.00207144	1.46846
93	288.193	4.66077	(5R)-6-((8S,Z)-8-hydroxy-8-methylhexahydroindolizin-6(5H)-ylidene)-5-methylhexan-2-one	C16H27NO2		2.01253	0.0208828	1.25821
94	342.238	4.80099	N-hydroxy arachidonoyl amine	C20H33NO2		1.42651	0.000565303	1.64575
95	579.135	4.83819	Isocarlinoside	C26H28O15		3.74237	0.00178337	2.75915
	581.152	4.88581	Isocarlinoside	C26H28O15		1.98489	0.0105957	2.29021
96	291.174	4.91555	3-Methoxyestra-1,3,5(10),16-tetraene	C19H24O		1.20247	0.000412712	1.41643
97	609.146	4.95522	Rutin	C27H30O16	153-18-4	1.68178	0.0456883	2.09922
98	330.239	5.03903	(8S,Z)-6-((2R,E)-4-hydroxy-2,5-dimethyloct-5-en-1-ylidene)-8-methyloctahydroindolizin-8-ol	C19H33NO2		1.20686	0.0289048	1.26202
99	153.019	5.06078	Gentisic acid	C7H6O4	490-79-9	3.27898	0.00145063	1.44131
100	491.083	5.11924	5,7,2'-Trihydroxyflavone 7-glucuronide	C21H18O11		1.13498	3.66508e-05	1.90674
101	480.224	5.28194	1-O-Desmethyltetrabenazine glucuronide	C24H33NO9		1.9079	0.019079	1.53845
102	785.193	5.31705	Isoorientin 7-O-(6'''-O-(E)-feruloyl)glucoside	C37H38O19		1.82641	0.00139765	2.74831
	787.21	5.32546	Isoorientin 7-O-(6'''-O-(E)-feruloyl)glucoside	C37H38O19		1.07218	0.00294045	2.71686
103	344.255	5.32589	α-Linolenoyl Ethanolamide	C20H35NO2	57086-93-8	1.07606	0.012634	1.3952
104	755.183	5.32998	Isoorientin 2''-[p-coumaroyl-(->6)-glucoside]	C36H36O18	220948-74-3	2.69577	0.00228025	2.58728
	757.199	5.33651	Isoorientin 2''-[p-coumaroyl-(->6)-glucoside]	C36H36O18	220948-74-3	1.2976	0.00219655	2.71582
105	791.159	5.32998	Cyanidin 3-(2G-galloylrutinoside)	C34H34O19		1.22385	0.00157549	2.78715
106	431.098	5.48264	Genistin	C21H20O10	529-59-9	1.14204	0.0273725	1.1601
107	799.209	5.62382	6'''-O-Sinapoylsaponarin	C38H40O19		1.91904	0.0487341	1.19801
108	769.199	5.6663	Pelargonidin 3-(6''-ferulylglucoside)-5-glucoside	C37H38O18		2.19961	0.00613147	1.13579
	771.216	5.67505	Pelargonidin 3-(6''-ferulylglucoside)-5-glucoside	C37H38O18		1.98211	0.0107732	1.19729
109	163.036	5.69313	Allophanic acid methyl ester	C3H6N2O3	761-89-7	1.26589	8.17558e-06	1.33318
110	741.205	5.70811	Pelargonidin 3-[6-((Z)-p-coumaroyl)glucoside]-5-glucoside	C36H36O17		1.43823	0.0292805	1.14594
111	700.173	5.76526	Malvin	C29H35O17	16727-30-3	1.162	0.00160913	1.41677
112	637.177	5.76549	3,4'-Dihydroxy-7,3',5'-trimethoxyflavone 3-galactosyl-(1->4)-xyloside	C29H34O16		1.24966	0.00194039	1.36879
113	279.051	5.76799	7-Acetoxy-6-methoxycoumarin	C12H10O5	56795-51-8	1.48996	0.00020724	1.3436
114	179.037	6.03	4-Hydroxyphenylpyruvic acid	C9H8O4	156-39-8	2.89123	0.00773078	1.26294
	181.05	6.03931	4-Hydroxyphenylpyruvic acid	C9H8O4	156-39-8	1.07718	0.0276905	1.22838
115	351.072	6.05396	EPIGALLOCATECHIN	C15H14O7	970-74-1	1.26985	0.0160001	1.20498
116	739.274	6.54754	Mulberrofuran T	C44H44O9	125882-66-8	1.15633	0.000226674	2.49948
117	285.04	7.0106	Luteolin	C15H10O6	491-70-3	3.9554	0.0177242	1.84712
118	399.033	7.0106	Cyclovariegatin	C18H10O8	55692-59-6	1.68427	0.0117583	1.9092
119	555.151	7.47254	Epicatechin 5-O-beta-D-glucopyranoside-3-benzoate	C28H28O12		1.14234	0.000194154	1.92654
120	639.133	7.57249	Epicatechin-(4beta->8)-gallocatechin	C30H26O13		1.50961	0.000165741	1.25944
121	525.14	7.65864	Viscutin 1	C27H26O11		1.87538	0.000239456	1.16922
122	329.158	7.6665	Portuloside A	C16H26O7	179983-86-9	3.70805	0.042158	1.06298
123	274.275	9.08476	C16 Sphinganine	C16H35NO2		4.81319	0.0423197	2.79565
	296.257	9.08549	C16 Sphinganine	C16H35NO2		2.07259	0.0164148	2.3845
124	256.264	9.08621	Palmitic amide	C16H33NO	629-54-9	1.00928	0.0363321	2.72126
125	423.237	9.33651	Picrasin C	C23H34O7	33804-89-6	1.04157	0.00302785	1.4383
126	415.213	9.73675	Magnoshinin	C24H30O6	86702-02-5	2.05954	0.000556438	2.63584
	437.194	9.73675	Magnoshinin	C24H30O6	86702-02-5	2.87724	0.000126858	2.26736
127	453.169	9.73675	Melleolide M	C23H29ClO7		2.65807	7.89261e-05	2.64158
128	851.399	9.73675	Digitoxigenin 3-[glucosyl-(1->6)-glucosyl-(1->4)-2,6-dideoxyribohexoside]	C41H64O17	220710-06-5	1.22845	0.00131879	12.6933
129	476.278	9.76578	LysoPE(0:0/18:2(9Z,12Z))	C23H44NO7P		1.05513	0.00148768	1.55669
130	505.257	9.86637	PA(20:3(8Z,11Z,14Z)/0:0)	C23H41O7P		1.26345	0.00116833	1.40063
131	295.191	10.2372	Phytuberin	C17H26O4	37209-50-0	1.55225	0.00110383	1.69858
132	327.217	10.2372	(3b,6b,8a,12a)-8,12-Epoxy-7(11)-eremophilene-6,8,12-trimethoxy-3-ol	C18H30O5		1.21518	0.00134545	1.68738
	349.2	10.2372	(3b,6b,8a,12a)-8,12-Epoxy-7(11)-eremophilene-6,8,12-trimethoxy-3-ol	C18H30O5		2.06634	0.00100441	1.66325
133	322.275	10.3447	Sphingosine	C18H37NO2	123-78-4	1.05765	0.0257384	1.1942
134	481.257	10.6323	PA(18:1(9Z)/0:0)	C21H41O7P		1.15774	0.00892641	1.24466
135	483.273	10.9676	PA(18:0/0:0)	C21H43O7P		1.36387	0.0139973	1.23558
136	342.338	12.0707	N,N,N-trimethyl-sphingosine	C21H43NO2		1.40521	0.0462909	1.15041
137	277.217	12.9577	α-Linolenic Acid	C18H30O2	463-40-1	1.99589	0.000361914	1.34788
138	661.467	13.1798	27-Hydroxybullatacin	C37H66O8		2.4988	0.0497931	1.87686
139	379.158	13.6063	1,5-Dibutyl methyl hydroxycitrate	C15H26O8		3.26396	0.00461404	1.20008
140	593.278	14.1227	Pheophorbide a	C35H36N4O5	15664-29-6	3.10531	0.00169681	1.76765
	615.259	14.1227	Pheophorbide a	C35H36N4O5	15664-29-6	1.28553	0.000115637	2.58527
141	355.158	14.2106	2-Hydroxy-3,6-diphenylcyclohexyl acetate	C20H22O3		3.75254	0.00929113	1.30856
142	381.174	14.3517	S-Japonin	C19H28O3S	36031-35-3	1.47812	0.000568699	1.45678
143	593.278	14.5277	2-O-(beta-D-galactopyranosyl-(1->6)-beta-D-galactopyranosyl) 2S,3R-dihydroxytridecanoic acid	C25H46O14		1.4581	0.00608502	1.81825
144	557.383	14.6687	3beta,15alpha-Diacetoxylanosta-8,24-dien-26-oic acid	C34H52O6	117842-20-3	1.00173	0.00828951	2.0018
Relatively lower metabolites
No.	m/z	RT(min)	Name	Formula	CAS	VIP	p-value	FC(OsMDH1OX/NIP)
1	165.04	0.62882	Ribonic acid	C5H10O6	17812-24-7	1.04557	0.0159965	0.888852
2	152.057	0.664114	Guanine	C5H5N5O	73-40-5	1.77909	0.000899466	0.660886
3	229.155	0.67927	L-isoleucyl-L-proline	C11H20N2O3		1.4416	2.22387e-05	0.777359
4	279.039	0.919499	2'-Hydroxybiphenyl-2-sulfinate	C12H10O3S	77136-31-3	2.0897	0.0018214	0.802437
5	136.062	0.943658	Adenine	C5H5N5	73-24-5	2.94035	0.0013251	0.813473
6	170.081	0.960095	Pyridoxine (Vitamin B6)	C8H11NO3	65-23-6	2.26109	0.00159627	0.667781
7	302.066	1.10551	1,3,5-Trihydroxy-10-methylacridone	C14H11NO4		1.12466	0.00754805	0.866052
8	133.051	1.20331	Butyric acid	C4H8O2	107-92-6	1.71084	0.00149794	0.80094
9	161.045	1.27615	2-Hydroxyadipic acid	C6H10O5		1.85745	3.05164e-05	0.631019
10	229.137	1.3379	Metyrapol	C14H16N2O	17159-42-1	2.8268	0.000360162	0.124599
11	184.061	1.53256	4-Pyridoxic acid	C8H9NO4	82-82-6	1.32056	0.0420521	0.749964
12	173.13	2.18775	Cystophorene	C11H18	16356-11-9	1.23358	0.000306347	0.907332
13	220.119	2.84944	Pantothenic Acid	C9H17NO5	137-08-6	1.05325	0.00953015	0.820633
14	158.081	2.85448	N-ACETYLPROLINE	C7H11NO3	1074-79-9	1.9433	0.0287694	0.609334
15	296.136	3.89953	N6,N6-Dimethyladenosine	C12H17N5O4	2620-62-4	1.02054	0.00346911	0.896761
16	286.177	4.35384	Leu-Gly-Pro	C13H23N3O4		1.68981	0.00667078	0.669719
17	343.069	5.49647	5-Amino-6-(5'-phosphoribitylamino)uracil	C8H15N4O9P		1.75416	0.0178513	0.493397
18	451.218	5.61488	Kushenol D	C27H32O6		1.40773	0.0329429	0.763621
	453.234	5.62512	Kushenol D	C27H32O6		1.02423	0.016384	0.71326
	475.217	5.62534	Kushenol D	C27H32O6		1.16758	0.0474336	0.784183
19	473.203	5.66536	6β-Hydroxytriamcinolone acetonide	C24H31FO7	3869-32-7	1.1256	0.0244263	0.690339
20	461.2	6.20499	Garcimangosone A	C28H28O6		1.39816	0.000619693	0.237594
21	343.212	6.42798	3-Methylbutyl 3-oxobutanoate	C18H32O6	2308-18-1	2.10598	0.0328525	0.731162
22	469.229	6.50992	(R)-1-O-[b-D-Glucopyranosyl-(1->6)-b-D-glucopyranoside]-1,3-octanediol	C20H38O12		1.10668	0.000570701	0.238242
23	361.035	7.1579	Imidazoleacetic acid ribotide	C10H15N2O9P	2888-19-9	1.41023	0.0127659	0.515926
24	325.202	7.2456	12S-hydroxy-5Z,8E,10E-heptadecatrienoic acid	C17H28O3	NA	1.08777	0.0409591	0.898545
25	348.203	7.39772	Farnesylcysteine	C18H31NO2S	68000-92-0	1.06687	0.0195918	0.783679
26	680.444	7.39832	PS(14:0/14:0)	C34H66NO10P		1.22176	0.0461782	0.622211
27	349.199	7.63184	Gibberellin A110	C20H28O5		1.55181	0.0192499	0.670714
28	275.201	9.21942	3,6,9,12,15-octadecapentaenoic acid	C18H26O2		1.10168	0.0277998	0.723754
29	617.422	9.85415	6'-Hydroxysiphonaxanthin	C40H56O5		1.41136	0.0450621	0.809806
30	279.197	9.97219	Fauronyl acetate	C17H28O3	2658-82-4	1.53213	0.0152043	0.387394
31	486.279	10.9369	N-(α-Linolenoyl) Tyrosine	C27H39NO4	259143-19-6	1.00552	0.00439764	0.285836
32	381.265	11.2979	Isolinderanolide	C21H36O3	139559-06-1	1.68304	0.000147008	0.647901
33	293.212	11.7172	17-Hydroxylinolenic acid	C18H30O3		2.34811	0.00543181	0.497128
34	349.275	12.2208	6-pentadecyl Salicylic Acid	C22H36O3	16611-84-0	1.98066	0.014537	0.824805
35	871.577	12.9647	Pheophytin a	C55H74N4O5		7.16142	0.000203319	0.407125
	893.558	12.9727	Pheophytin a	C55H74N4O5		4.52971	0.00144086	0.498638
36	651.46	12.9648	PG(P-16:0/12:0)	C34H67O9P		1.016	0.00953038	0.61398
37	339.215	12.9652	9-OxoODE	C18H30O3	54232-59-6	1.02426	0.017696	0.576595
38	271.228	12.9652	2-hydroxyhexadecanoic acid	C16H32O3	764-67-0	3.15142	0.0177587	0.571773
39	893.558	13.6018	PI(P-16:0/22:4(7Z,10Z,13Z,16Z))	C47H83O12P		3.20551	0.0139399	0.606466
40	883.537	14.2106	PI(18:1(11Z)/20:4(5Z,8Z,11Z,14Z))	C47H81O13P		1.21715	0.000551203	0.48671
41	893.558	14.2138	PI(P-20:0/18:4(6Z,9Z,12Z,15Z))	C47H83O12P		2.76859	0.0289469	0.678563

## Sheet: Table S3
Table S3. Metabolic pathways of differential metabolites identified comparing OsMDH1OX-1 with NIP plants plants under normal conditions
Pathway Name	Match Status	p-value	-log(p)	Holm p	FDR	Impact
Tyrosine metabolism	3/18	0.040973	3.1948	1	0.88859	0.27273
Flavone and flavonol biosynthesis	2/8	0.044795	3.1057	1	0.88859	0
Citrate cycle (TCA cycle)	3/20	0.053824	2.922	1	0.88859	0.08011
Alanine, aspartate and glutamate metabolism	3/21	0.060896	2.7986	1	0.88859	0.00685
Aminoacyl-tRNA biosynthesis	6/67	0.068068	2.6872	1	0.88859	0
Phenylalanine, tyrosine and tryptophan biosynthesis	3/22	0.068384	2.6826	1	0.88859	0.02182
Arginine and proline metabolism	4/37	0.074942	2.591	1	0.88859	0.1708
Valine, leucine and isoleucine biosynthesis	3/26	0.1022	2.2808	1	1	0.01865
Pantothenate and CoA biosynthesis	2/16	0.15377	1.8723	1	1	0.10811
C5-Branched dibasic acid metabolism	1/4	0.16484	1.8028	1	1	0
Glyoxylate and dicarboxylate metabolism	2/17	0.16958	1.7744	1	1	0
Butanoate metabolism	2/20	0.2184	1.5214	1	1	0
Flavonoid biosynthesis	3/37	0.21954	1.5162	1	1	0.02808
Isoquinoline alkaloid biosynthesis	1/6	0.23696	1.4399	1	1	0
Glucosinolate biosynthesis	1/8	0.30296	1.1942	1	1	0
Riboflavin metabolism	1/9	0.33383	1.0971	1	1	0
Tropane, piperidine and pyridine alkaloid biosynthesis	1/10	0.36336	1.0124	1	1	0
Glycine, serine and threonine metabolism	2/29	0.36766	1.0006	1	1	0
Phenylalanine metabolism	1/11	0.3916	0.93751	1	1	0.46
beta-Alanine metabolism	1/12	0.41862	0.8708	1	1	0
Purine metabolism	3/55	0.44006	0.82084	1	1	0
Valine, leucine and isoleucine degradation	2/34	0.44663	0.80602	1	1	0
Propanoate metabolism	1/14	0.46917	0.75679	1	1	0
Zeatin biosynthesis	1/16	0.51541	0.6628	1	1	0
Nitrogen metabolism	1/16	0.51541	0.6628	1	1	0
alpha-Linolenic acid metabolism	1/18	0.55769	0.58395	1	1	0.1913
Pyruvate metabolism	1/20	0.59635	0.51693	1	1	0.14869
Carbon fixation in photosynthetic organisms	1/21	0.61442	0.48708	1	1	0.0331
Ubiquinone and other terpenoid-quinone biosynthesis	1/22	0.63169	0.45935	1	1	0.04676
Terpenoid backbone biosynthesis	1/24	0.664	0.40947	1	1	0
Glycolysis or Gluconeogenesis	1/25	0.67909	0.387	1	1	0.12114
Tryptophan metabolism	1/25	0.67909	0.387	1	1	0.3125
Phenylpropanoid biosynthesis	1/31	0.75666	0.27885	1	1	0
Porphyrin and chlorophyll metabolism	1/33	0.77817	0.25081	1	1	0
Cysteine and methionine metabolism	1/35	0.79782	0.22587	1	1	0

## Sheet: Table S4
Table S4. Reads numbers and data size of RNA-Seq data
Sample name	Reads number (million)	Data size (bp)
NIP-1	17.136	12427459934
NIP-2	15.3897	11160951096
NIP-3	16.6431	12069911384
OsMDH1OX-1	16.8046	12187107916
OsMDH1OX-2	14.616	10599832470
OsMDH1OX-3	14.9867	1.08687e+07

## Sheet: Table S5
Table S5. Differentially expressed genes comparing OsMDH1OX with NIP plants under normal conditions
Down-regulated genes
Gene_ID	Locus	Sample_1	Sample_2	FPKM_1	FPKM_2	Log2(fold_change)	q_value	Computational_description
LOC_Os01g17390	Chr1:10003949-10007768	OsMDH1OX-1	NIP	16.7346	109.445	2.7093	5e-05	OsFBX5 - F-box domain containing protein, expressed
LOC_Os01g18050	Chr1:10098281-10103021	OsMDH1OX-1	NIP	0.276803	1.0378	1.9066	0.0015	tubulin/FtsZ domain containing protein, putative, expressed
LOC_Os01g02870	Chr1:1010258-1012410	OsMDH1OX-1	NIP	4.75145	10.9576	1.20549	0.0015	auxin-induced protein 5NG4, putative, expressed
LOC_Os01g18080	Chr1:10133856-10135806	OsMDH1OX-1	NIP	16.719	49.7223	1.5724	0.0002	retrotransposon protein, putative, unclassified, expressed
LOC_Os01g18220	Chr1:10200475-10203694	OsMDH1OX-1	NIP	0.751919	2.17442	1.53198	0.0051	expressed protein
LOC_Os01g18670	Chr1:10515722-10521282	OsMDH1OX-1	NIP	8.08844	18.5726	1.19925	0.00195	MDR-like ABC transporter, putative, expressed
LOC_Os01g18744	Chr1:10561327-10565325	OsMDH1OX-1	NIP	0.425103	1.6505	1.95702	0.00115	transferase family protein, putative, expressed
LOC_Os01g18840	Chr1:10643286-10644848	OsMDH1OX-1	NIP	5.6041	13.9793	1.31874	0.00275	IF, putative, expressed
LOC_Os01g19020	Chr1:10748602-10750234	OsMDH1OX-1	NIP	0.567733	11.4082	4.32872	5e-05	peroxidase precursor, putative, expressed
LOC_Os01g19170	Chr1:10830044-10831911	OsMDH1OX-1	NIP	2.12901	7.54464	1.82527	5e-05	polygalacturonase, putative, expressed
LOC_Os01g02940	Chr1:1089742-1093528	OsMDH1OX-1	NIP	0.152638	5.79547	5.24674	5e-05	glycosyltransferase protein, putative, expressed
LOC_Os01g19940	Chr1:11316600-11320197	OsMDH1OX-1	NIP	1.81603	16.8395	3.21299	5e-05	expressed protein
LOC_Os01g19970	Chr1:11350506-11356863	OsMDH1OX-1	NIP	0.401261	1.73855	2.11527	0.003	MYB family transcription factor, putative, expressed
LOC_Os01g20206	Chr1:11505076-11506103	OsMDH1OX-1	NIP	1.78984	21.8406	3.60911	5e-05	methyltransferase, putative, expressed
LOC_Os01g20830	Chr1:11610847-11612708	OsMDH1OX-1	NIP	56.3635	127.283	1.1752	0.0057	heavy metal-associated domain containing protein, expressed
LOC_Os01g20860	Chr1:11625657-11637076	OsMDH1OX-1	NIP	0.711201	2.89966	2.02755	0.0002	phospholipase D. Active site motif family protein, expressed
LOC_Os01g03050	Chr1:1165736-1168415	OsMDH1OX-1	NIP	4.63742	12.2193	1.39776	0.00015	fruit protein PKIWI502, putative, expressed
LOC_Os01g20894	Chr1:11667259-11667716	OsMDH1OX-1	NIP	17.0818	41.522	1.28141	0.0029	expressed protein
LOC_Os01g03080	Chr1:1181157-1182158	OsMDH1OX-1	NIP	0.351742	2.02787	2.52737	0.0022	expressed protein
LOC_Os01g21250	Chr1:11863919-11864332	OsMDH1OX-1	NIP	79.2157	1738.97	4.4563	5e-05	late embryogenesis abundant protein, putative, expressed
LOC_Os01g21420	Chr1:11957242-11964812	OsMDH1OX-1	NIP	2.6513	8.04733	1.60181	0.00115	pre-mRNA-splicing factor SF2, putative, expressed
LOC_Os01g21590	Chr1:12091632-12093276	OsMDH1OX-1	NIP	0.235912	8.30449	5.13757	5e-05	homeodomain, putative, expressed
LOC_Os01g21630	Chr1:12117106-12123195	OsMDH1OX-1	NIP	0.221255	1.07309	2.27799	0.00915	pectinacetylesterase domain containing protein, expressed
LOC_Os01g22010	Chr1:12363708-12366314	OsMDH1OX-1	NIP	15.498	336.755	4.44154	5e-05	S-adenosylmethionine synthetase, putative, expressed
LOC_Os01g22352	Chr1:12564282-12570032	OsMDH1OX-1	NIP	2.76629	12.4257	2.1673	5e-05	peroxidase precursor, putative, expressed
LOC_Os01g22370	Chr1:12578188-12582301	OsMDH1OX-1	NIP	3.30178	22.6495	2.77816	5e-05	peroxidase precursor, putative, expressed
LOC_Os01g22510	Chr1:12650539-12654393	OsMDH1OX-1	NIP	16.5282	56.3707	1.77002	0.0001	cyclase/dehydrase family protein, expressed
LOC_Os01g22550	Chr1:12667342-12672757	OsMDH1OX-1	NIP	0.661058	2.14902	1.70083	0.00055	galactosyltransferase family protein, putative, expressed
LOC_Os01g22600	Chr1:12704699-12709808	OsMDH1OX-1	NIP	7.04041	28.3349	2.00885	5e-05	mitochondrial carrier protein, putative, expressed
LOC_Os01g22640	Chr1:12734097-12738112	OsMDH1OX-1	NIP	0.159134	1.49604	3.23284	0.0001	GDSL-like lipase/acylhydrolase, putative, expressed
LOC_Os01g23710	Chr1:13342878-13345906	OsMDH1OX-1	NIP	1.9907	14.8116	2.89538	5e-05	no apical meristem protein, putative, expressed
LOC_Os01g03330	Chr1:1344556-1346419	OsMDH1OX-1	NIP	2.76053	55.5129	4.32981	5e-05	BBTI3 - Bowman-Birk type bran trypsin inhibitor precursor, expressed
LOC_Os01g03390	Chr1:1365507-1366503	OsMDH1OX-1	NIP	20.4909	236.624	3.52954	5e-05	BBTI7 - Bowman-Birk type bran trypsin inhibitor precursor, expressed
LOC_Os01g24440	Chr1:13778571-13779786	OsMDH1OX-1	NIP	9.29721	29.7643	1.67871	0.00065	glycine-rich protein, putative, expressed
LOC_Os01g24880	Chr1:14012514-14019465	OsMDH1OX-1	NIP	13.1946	39.8272	1.59381	5e-05	zinc finger, C3HC4 type domain containing protein, expressed
LOC_Os01g25010	Chr1:14101993-14108083	OsMDH1OX-1	NIP	6.9913	28.8998	2.04743	5e-05	flavonol synthase/flavanone 3-hydroxylase, putative, expressed
LOC_Os01g25484	Chr1:14446909-14453474	OsMDH1OX-1	NIP	310.792	1373.48	2.14381	0.0055	ferredoxin--nitrite reductase, putative, expressed
LOC_Os01g25990	Chr1:14730141-14738424	OsMDH1OX-1	NIP	9.21293	55.7404	2.59699	5e-05	expressed protein
LOC_Os01g26000	Chr1:14742683-14748152	OsMDH1OX-1	NIP	1.25882	3.79081	1.59044	0.0007	expressed protein
LOC_Os01g26039	Chr1:14754772-14764507	OsMDH1OX-1	NIP	4.9954	49.5695	3.31078	5e-05	expressed protein
LOC_Os01g26120	Chr1:14793092-14797228	OsMDH1OX-1	NIP	8.79098	40.0194	2.1866	5e-05	membrane associated DUF588 domain containing protein, putative, expressed
LOC_Os01g27210	Chr1:15170344-15171860	OsMDH1OX-1	NIP	7.03136	44.5411	2.66326	5e-05	glutathione S-transferase, putative, expressed
LOC_Os01g27360	Chr1:15281129-15283073	OsMDH1OX-1	NIP	0.31497	5.9105	4.23	0.0006	glutathione S-transferase, putative, expressed
LOC_Os01g27449	Chr1:15328867-15332947	OsMDH1OX-1	NIP	0.36685	7.85943	4.42116	0.00125	expressed protein
LOC_Os01g03710	Chr1:1534134-1539627	OsMDH1OX-1	NIP	1.28127	4.36617	1.7688	0.0004	mannose-6-phosphate isomerase, putative, expressed
LOC_Os01g03720	Chr1:1549228-1551011	OsMDH1OX-1	NIP	0.468047	2.88016	2.62142	0.00065	MYB family transcription factor, putative, expressed
LOC_Os01g28500	Chr1:15958734-15959500	OsMDH1OX-1	NIP	6.57591	15.274	1.21582	0.00405	SCP-like extracellular protein, expressed
LOC_Os01g28840	Chr1:16151539-16154058	OsMDH1OX-1	NIP	0.222291	1.35052	2.60299	0.0003	C4-dicarboxylate transporter/malic acid transport protein, expressed
LOC_Os01g29409	Chr1:16480362-16494335	OsMDH1OX-1	NIP	12.086	26.9159	1.15512	0.00085	tRNA methyltransferase, putative, expressed
LOC_Os01g03914	Chr1:1673009-1680632	OsMDH1OX-1	NIP	16.9149	35.6034	1.07372	0.00895	cation efflux family protein, putative, expressed
LOC_Os01g03980	Chr1:1711929-1712947	OsMDH1OX-1	NIP	6.14831	37.8308	2.6213	5e-05	expressed protein
LOC_Os01g31870	Chr1:17454022-17465049	OsMDH1OX-1	NIP	7.13529	24.3739	1.7723	5e-05	natural resistance-associated macrophage protein, putative, expressed
LOC_Os01g31980	Chr1:17504337-17512384	OsMDH1OX-1	NIP	5.55482	22.1063	1.99264	5e-05	MATE efflux family protein, putative, expressed
LOC_Os01g04050	Chr1:1760139-1761135	OsMDH1OX-1	NIP	33.7147	371.343	3.46131	0.0001	BBTI12 - Bowman-Birk type bran trypsin inhibitor precursor, expressed
LOC_Os01g32330	Chr1:17740973-17742308	OsMDH1OX-1	NIP	78.9166	169.806	1.10548	0.00485	heavy metal-associated domain containing protein, expressed
LOC_Os01g01360	Chr1:178309-180812	OsMDH1OX-1	NIP	5.60293	14.8722	1.40836	0.00025	peptide transporter PTR2, putative, expressed
LOC_Os01g32770	Chr1:17975815-17977327	OsMDH1OX-1	NIP	6.16623	25.3671	2.0405	5e-05	DUF260 domain containing protein, putative, expressed
LOC_Os01g32780	Chr1:17990827-17993764	OsMDH1OX-1	NIP	25.6677	60.9052	1.24661	0.00185	universal stress protein domain containing protein, putative, expressed
LOC_Os01g33784	Chr1:18595125-18597589	OsMDH1OX-1	NIP	4.30733	18.8284	2.12805	5e-05	lipase family protein, putative, expressed
LOC_Os01g34060	Chr1:18755267-18756900	OsMDH1OX-1	NIP	72.9621	164.108	1.16942	0.0027	MYB family transcription factor, putative, expressed
LOC_Os01g34560	Chr1:19059232-19061180	OsMDH1OX-1	NIP	0.036644	1.28258	5.12933	0.0026	3-ketoacyl-CoA synthase, putative, expressed
LOC_Os01g34880	Chr1:19258340-19260839	OsMDH1OX-1	NIP	0.96127	3.42552	1.83331	0.00085	callose synthase, putative, expressed
LOC_Os01g04350	Chr1:1941002-1941953	OsMDH1OX-1	NIP	27.855	111.581	2.00209	5e-05	hsp20/alpha crystallin family protein, putative, expressed
LOC_Os01g35184	Chr1:19469261-19477606	OsMDH1OX-1	NIP	5.97318	30.9719	2.37439	5e-05	CAMK_KIN1/SNF1/Nim1_like.10 - CAMK includes calcium/calmodulin depedent protein kinases, expressed
LOC_Os01g36220	Chr1:20033502-20035006	OsMDH1OX-1	NIP	2.36753	33.4949	3.82249	5e-05	bZIP transcription factor domain containing protein, expressed
LOC_Os01g36350	Chr1:20153479-20156427	OsMDH1OX-1	NIP	0.720249	2.46639	1.77583	0.0009	cytochrome P450, putative, expressed
LOC_Os01g36790	Chr1:20464605-20469249	OsMDH1OX-1	NIP	0.517123	5.68446	3.45844	5e-05	TKL_IRAK_DUF26-lf.2 - DUF26 kinases have homology to DUF26 containing loci, expressed
LOC_Os01g04590	Chr1:2059308-2062277	OsMDH1OX-1	NIP	1.17622	3.17309	1.43173	0.00245	expressed protein
LOC_Os01g36970	Chr1:20628646-20631891	OsMDH1OX-1	NIP	0.321399	0.902395	1.48939	0.00575	expressed protein
LOC_Os01g37460	Chr1:20935788-20937446	OsMDH1OX-1	NIP	1.65547	7.80853	2.23781	0.0001	zinc finger family protein, putative, expressed
LOC_Os01g37690	Chr1:21071369-21076730	OsMDH1OX-1	NIP	16.5898	248.318	3.90383	0.0005	sodium/calcium exchanger protein, putative, expressed
LOC_Os01g04710	Chr1:2120380-2122366	OsMDH1OX-1	NIP	0.611377	2.3898	1.96676	0.0002	aspartic proteinase, putative, expressed
LOC_Os01g04750	Chr1:2154325-2155994	OsMDH1OX-1	NIP	0.657007	2.02951	1.62715	0.00375	B3 DNA binding domain containing protein, expressed
LOC_Os01g38610	Chr1:21687400-21689929	OsMDH1OX-1	NIP	0.779138	9.43391	3.59791	5e-05	helix-loop-helix DNA-binding domain containing protein, expressed
LOC_Os01g38990	Chr1:21917965-21921710	OsMDH1OX-1	NIP	1.6159	4.06143	1.32965	0.00365	mitochondrial carrier protein, putative, expressed
LOC_Os01g39020	Chr1:21938864-21941839	OsMDH1OX-1	NIP	0.417472	1.50588	1.85086	0.00325	HSF-type DNA-binding domain containing protein, expressed
LOC_Os01g04800	Chr1:2202263-2203860	OsMDH1OX-1	NIP	50.8429	139.37	1.4548	0.0012	B3 DNA binding domain containing protein, expressed
LOC_Os01g39290	Chr1:22098319-22099659	OsMDH1OX-1	NIP	21.8224	46.7675	1.0997	0.0019	harpin-induced protein 1 domain containing protein, expressed
LOC_Os01g39860	Chr1:22489495-22491483	OsMDH1OX-1	NIP	0.330945	4.32002	3.70637	5e-05	1-aminocyclopropane-1-carboxylate oxidase protein, putative, expressed
LOC_Os01g39890	Chr1:22494355-22500816	OsMDH1OX-1	NIP	4.22056	13.1992	1.64495	5e-05	transposon protein, putative, unclassified, expressed
LOC_Os01g40280	Chr1:22742518-22747184	OsMDH1OX-1	NIP	1.1125	6.49535	2.5456	5e-05	integral membrane protein, putative, expressed
LOC_Os01g04920	Chr1:2275066-2278872	OsMDH1OX-1	NIP	5.05725	24.0787	2.25133	5e-05	glycosyl transferase, group 1 domain containing protein, expressed
LOC_Os01g04930	Chr1:2281533-2285053	OsMDH1OX-1	NIP	5.3706	13.347	1.31336	0.0002	MYB family transcription factor, putative, expressed
LOC_Os01g40710	Chr1:23003670-23005010	OsMDH1OX-1	NIP	51.3167	146.27	1.51113	5e-05	high light inducible protein, putative, expressed
LOC_Os01g40860	Chr1:23097255-23106303	OsMDH1OX-1	NIP	8.75202	108.521	3.63221	5e-05	aldehyde dehydrogenase, putative, expressed
LOC_Os01g41010	Chr1:23224232-23226650	OsMDH1OX-1	NIP	7.50856	26.872	1.8395	0.0001	DUF581 domain containing protein, expressed
LOC_Os01g41240	Chr1:23343305-23345461	OsMDH1OX-1	NIP	6.42033	67.0017	3.38348	5e-05	hydrolase, alpha/beta fold family domain containing protein, expressed
LOC_Os01g41810	Chr1:23673291-23675869	OsMDH1OX-1	NIP	18.6702	37.9367	1.02286	0.007	cytochrome P450 72A1, putative, expressed
LOC_Os01g41890	Chr1:23746839-23751713	OsMDH1OX-1	NIP	0.563091	1.43584	1.35045	0.00455	MLA1, putative, expressed
LOC_Os01g41900	Chr1:23760346-23762500	OsMDH1OX-1	NIP	9.94786	35.0718	1.81785	0.00015	Myb transcription factor, putative, expressed
LOC_Os01g41950	Chr1:23782486-23785775	OsMDH1OX-1	NIP	6.86929	15.8137	1.20294	0.0007	expressed protein
LOC_Os01g42090	Chr1:23864680-23867313	OsMDH1OX-1	NIP	3.54664	9.05453	1.35219	0.00125	nodulin MtN3 family protein, putative, expressed
LOC_Os01g42234	Chr1:23923717-23933451	OsMDH1OX-1	NIP	3.91548	8.76522	1.1626	0.0024	amino acid permease family protein, putative, expressed
LOC_Os01g42294	Chr1:23975948-23982081	OsMDH1OX-1	NIP	0.169078	2.06682	3.61165	5e-05	inactive receptor kinase At2g26730 precursor, putative, expressed
LOC_Os01g42520	Chr1:24181110-24184171	OsMDH1OX-1	NIP	0.15175	30.8006	7.66512	5e-05	expressed protein
LOC_Os01g42730	Chr1:24312600-24317553	OsMDH1OX-1	NIP	7.07978	20.9442	1.56477	5e-05	GDSL-like lipase/acylhydrolase, putative, expressed
LOC_Os01g42860	Chr1:24392840-24393423	OsMDH1OX-1	NIP	5.27909	85.1797	4.01215	5e-05	inhibitor I family protein, putative, expressed
LOC_Os01g43050	Chr1:24559328-24568663	OsMDH1OX-1	NIP	0.460206	1.43991	1.64563	0.0034	CENP-C1, putative, expressed
LOC_Os01g43320	Chr1:24753698-24758859	OsMDH1OX-1	NIP	0.936887	3.06002	1.70759	0.001	transmembrane amino acid transporter protein, putative, expressed
LOC_Os01g43330	Chr1:24762629-24768257	OsMDH1OX-1	NIP	12.514	41.1587	1.71766	0.0001	extra-large G-protein-related, putative, expressed
LOC_Os01g43370	Chr1:24808513-24813403	OsMDH1OX-1	NIP	21.0053	69.3294	1.72271	0.0015	CPuORF17 - conserved peptide uORF-containing transcript, expressed
LOC_Os01g43420	Chr1:24843729-24846915	OsMDH1OX-1	NIP	14.1588	40.0255	1.49922	0.0001	expressed protein
LOC_Os01g43460	Chr1:24861583-24864291	OsMDH1OX-1	NIP	6.11695	33.284	2.44395	5e-05	C4-dicarboxylate transporter/malic acid transport protein, expressed
LOC_Os01g01484	Chr1:248705-256878	OsMDH1OX-1	NIP	9.8809	22.3454	1.17726	0.00385	light-mediated dOsMDH1OX-1elopment protein DET1, putative, expressed
LOC_Os01g43480	Chr1:24894537-24901813	OsMDH1OX-1	NIP	4.61601	10.2101	1.14527	0.00575	AAA-type ATPase family protein, putative, expressed
LOC_Os01g43580	Chr1:24958510-24962850	OsMDH1OX-1	NIP	0.142403	1.2848	3.17349	0.00095	kinesin motor domain containing protein, putative, expressed
LOC_Os01g43590	Chr1:24967397-24969047	OsMDH1OX-1	NIP	0.319086	3.04612	3.25496	0.0001	HSF-type DNA-binding domain containing protein, expressed
LOC_Os01g43650	Chr1:25009452-25012236	OsMDH1OX-1	NIP	0.91112	3.94473	2.11421	0.00045	WRKY11, expressed
LOC_Os01g43910	Chr1:25152101-25158379	OsMDH1OX-1	NIP	4.44563	8.97554	1.01361	0.00355	CGMC_MAPKCMGC_2.4 - CGMC includes CDA, MAPK, GSK3, and CLKC kinases, expressed
LOC_Os01g44050	Chr1:25234660-25238165	OsMDH1OX-1	NIP	17.947	41.127	1.19634	0.00105	siroheme synthase, putative, expressed
LOC_Os01g44110	Chr1:25281681-25286614	OsMDH1OX-1	NIP	2.09906	8.08087	1.94477	0.0002	serine/threonine-protein kinase, putative, expressed
LOC_Os01g44960	Chr1:25501847-25504409	OsMDH1OX-1	NIP	0.667207	3.94564	2.56405	0.00015	hydrolase, alpha/beta fold family domain containing protein, expressed
LOC_Os01g45200	Chr1:25640718-25647224	OsMDH1OX-1	NIP	3.40507	9.64822	1.50258	0.0002	cinnamoyl-CoA reductase-related, putative, expressed
LOC_Os01g45439	Chr1:25777452-25782419	OsMDH1OX-1	NIP	4.69369	15.0783	1.68368	0.00045	expressed protein
LOC_Os01g45640	Chr1:25926235-25928209	OsMDH1OX-1	NIP	9.7712	27.9857	1.51808	0.0003	tat pathway signal sequence family protein, expressed
LOC_Os01g45670	Chr1:25933615-25934887	OsMDH1OX-1	NIP	0.47813	2.86454	2.58283	0.0004	expressed protein
LOC_Os01g45900	Chr1:26075029-26077134	OsMDH1OX-1	NIP	8.25202	18.7046	1.18058	0.001	OsFBX20 - F-box domain containing protein, expressed
LOC_Os01g45910	Chr1:26078027-26082198	OsMDH1OX-1	NIP	12.1928	87.201	2.83832	5e-05	plastidic ATP/ADP-transporter, putative, expressed
LOC_Os01g45960	Chr1:26106835-26111222	OsMDH1OX-1	NIP	1.78208	3.87065	1.11902	0.0052	hydrolase, alpha/beta fold family domain containing protein, expressed
LOC_Os01g46169	Chr1:26249385-26274184	OsMDH1OX-1	NIP	11.8341	24.7606	1.0651	0.0045	GDSL-like lipase/acylhydrolase, putative, expressed
LOC_Os01g46400	Chr1:26401558-26403496	OsMDH1OX-1	NIP	0.457516	2.50891	2.45517	0.00025	expressed protein
LOC_Os01g46570	Chr1:26514542-26521761	OsMDH1OX-1	NIP	2.86093	7.32535	1.35641	0.00075	CTP synthase, putative, expressed
LOC_Os01g46926	Chr1:26781038-26784541	OsMDH1OX-1	NIP	80.735	273.52	1.76038	0.0002	ubiquitin-conjugating enzyme, putative, expressed
LOC_Os01g46970	Chr1:26800059-26805508	OsMDH1OX-1	NIP	1.74216	4.62392	1.40824	0.00475	transcription factor, putative, expressed
LOC_Os01g47080	Chr1:26888392-26895732	OsMDH1OX-1	NIP	0.466197	1.55482	1.73773	0.0027	pyruvate kinase, putative, expressed
LOC_Os01g01520	Chr1:270144-275084	OsMDH1OX-1	NIP	0.809722	2.15631	1.41306	0.0026	transferase family protein, putative, expressed
LOC_Os01g47400	Chr1:27081805-27085681	OsMDH1OX-1	NIP	0.1394	3.40422	4.61003	5e-05	OsMan01 - Endo-Beta-Mannanase, expressed
LOC_Os01g47460	Chr1:27123485-27129401	OsMDH1OX-1	NIP	6.43713	14.599	1.18138	0.00255	expressed protein
LOC_Os01g05694	Chr1:2719211-2720873	OsMDH1OX-1	NIP	5.66084	13.8176	1.28742	0.00955	expressed protein
LOC_Os01g47630	Chr1:27246228-27248016	OsMDH1OX-1	NIP	5.06525	177.984	5.13497	5e-05	expressed protein
LOC_Os01g47900	Chr1:27417283-27420084	OsMDH1OX-1	NIP	4.39243	10.8804	1.30864	0.0001	S-locus-like receptor protein kinase, putative, expressed
LOC_Os01g48790	Chr1:27983687-27990383	OsMDH1OX-1	NIP	11.6303	26.988	1.21444	0.0023	YT521-B-like family domain containing protein, expressed
LOC_Os01g48800	Chr1:27995791-27997546	OsMDH1OX-1	NIP	0.207549	1.28246	2.62739	0.00385	purine permease, putative, expressed
LOC_Os01g05840	Chr1:2800435-2803742	OsMDH1OX-1	NIP	1.06766	19.2639	4.17338	5e-05	oxidoreductase, short chain dehydrogenase/reductase family domain containing family, expressed
LOC_Os01g48910	Chr1:28054937-28067159	OsMDH1OX-1	NIP	0.826244	4.4514	2.42962	5e-05	AMP-binding enzyme, putative, expressed
LOC_Os01g48930	Chr1:28080391-28083388	OsMDH1OX-1	NIP	46.9836	96.4193	1.03717	0.00815	splicing factor-related, putative, expressed
LOC_Os01g49230	Chr1:28303269-28304839	OsMDH1OX-1	NIP	0.580482	6.95884	3.58352	5e-05	limonoid UDP-glucosyltransferase, putative, expressed
LOC_Os01g49470	Chr1:28447886-28458990	OsMDH1OX-1	NIP	15.3006	175.975	3.5237	0.00105	E3 ubiquitin ligase, putative, expressed
LOC_Os01g50370	Chr1:28921497-28923085	OsMDH1OX-1	NIP	0.338575	5.22131	3.94686	5e-05	STE_MEKK_ste11_MAP3K.4 - STE kinases include homologs to sterile 7, sterile 11 and sterile 20 from yeast, expressed
LOC_Os01g50450	Chr1:28970631-28974473	OsMDH1OX-1	NIP	6.05261	77.4436	3.67752	5e-05	expressed protein
LOC_Os01g50460	Chr1:28975562-28977354	OsMDH1OX-1	NIP	0.273727	76.7845	8.13193	0.0007	nodulin MtN3 family protein, putative, expressed
LOC_Os01g50700	Chr1:29119760-29124636	OsMDH1OX-1	NIP	0.271643	1.45111	2.41737	0.0007	dehydrin family protein, expressed
LOC_Os01g50760	Chr1:29158262-29162718	OsMDH1OX-1	NIP	16.1758	62.0224	1.93895	0.0003	polyprenyl synthetase, putative, expressed
LOC_Os01g50910	Chr1:29233027-29234256	OsMDH1OX-1	NIP	0.0823041	1.46342	4.15224	0.00495	late embryogenesis abundant protein, group 3, putative, expressed
LOC_Os01g51040	Chr1:29318191-29322569	OsMDH1OX-1	NIP	0.189351	2.70327	3.83557	5e-05	transmembrane protein 16K, putative, expressed
LOC_Os01g51060	Chr1:29326688-29334795	OsMDH1OX-1	NIP	2.16052	7.08578	1.71355	5e-05	hydrolase, putative, expressed
LOC_Os01g51290	Chr1:29483206-29492556	OsMDH1OX-1	NIP	4.69705	35.2141	2.90632	5e-05	protein kinase family protein, putative, expressed
LOC_Os01g51320	Chr1:29513283-29514918	OsMDH1OX-1	NIP	3.62171	8.89063	1.29561	0.00035	peroxisomal N-acetyl-spermine/spermidine oxidase precursor, putative, expressed
LOC_Os01g51420	Chr1:29568546-29571484	OsMDH1OX-1	NIP	4.40332	13.3556	1.60079	0.00015	calcineurin B, putative, expressed
LOC_Os01g51530	Chr1:29598880-29601172	OsMDH1OX-1	NIP	15.1991	50.2062	1.72388	5e-05	methyltransferase domain containing protein, expressed
LOC_Os01g51540	Chr1:29605118-29606563	OsMDH1OX-1	NIP	2.36145	15.2961	2.69542	5e-05	cytidine/deoxycytidylate deaminase, putative, expressed
LOC_Os01g51610	Chr1:29637791-29642902	OsMDH1OX-1	NIP	0.277798	1.61057	2.53547	0.0031	B3 DNA binding domain containing protein, expressed
LOC_Os01g51630	Chr1:29652579-29655625	OsMDH1OX-1	NIP	2.79582	7.91721	1.50172	0.00075	XIE, putative, expressed
LOC_Os01g51634	Chr1:29669979-29675358	OsMDH1OX-1	NIP	1.15021	4.8167	2.06615	5e-05	myosin-2 heavy chain, non muscle, putative, expressed
LOC_Os01g52170	Chr1:30008280-30012094	OsMDH1OX-1	NIP	20.5095	77.722	1.92203	5e-05	expressed protein
LOC_Os01g52230	Chr1:30025248-30026465	OsMDH1OX-1	NIP	2.54773	37.0628	3.86268	5e-05	phosphoethanolamine/phosphocholine phosphatase, putative, expressed
LOC_Os01g52260	Chr1:30042526-30043938	OsMDH1OX-1	NIP	26.8932	93.9249	1.80427	5e-05	serine acetyltransferase protein, putative, expressed
LOC_Os01g52640	Chr1:30257751-30264381	OsMDH1OX-1	NIP	18.0666	55.0926	1.60853	0.00025	suppressor of phythchrome A, putative, expressed
LOC_Os01g53090	Chr1:30512275-30521565	OsMDH1OX-1	NIP	1.83476	36.5455	4.31604	5e-05	pathogen-related protein, putative, expressed
LOC_Os01g06490	Chr1:3054464-3057198	OsMDH1OX-1	NIP	7.13222	15.1613	1.08797	0.00685	OsSCP1 - Putative Serine Carboxypeptidase homologue, expressed
LOC_Os01g53240	Chr1:30589858-30592660	OsMDH1OX-1	NIP	0.38957	4.13816	3.40904	5e-05	BURP domain containing protein, expressed
LOC_Os01g53330	Chr1:30647511-30649347	OsMDH1OX-1	NIP	33.6568	91.1787	1.4378	0.00015	anthocyanidin 5,3-O-glucosyltransferase, putative, expressed
LOC_Os01g06640	Chr1:3128991-3130722	OsMDH1OX-1	NIP	1.4337	7.40874	2.36948	0.00015	basic helix-loop-helix, putative, expressed
LOC_Os01g54670	Chr1:31453331-31457551	OsMDH1OX-1	NIP	0.791569	2.52947	1.67605	0.00625	coiled-coil domain-containing protein 25, putative, expressed
LOC_Os01g54940	Chr1:31599156-31604594	OsMDH1OX-1	NIP	12.2758	24.8747	1.01886	0.004	dehydrogenase, putative, expressed
LOC_Os01g55110	Chr1:31710635-31711950	OsMDH1OX-1	NIP	6.61388	19.6349	1.56985	0.0001	RING-H2 finger protein, putative, expressed
LOC_Os01g55190	Chr1:31749148-31753374	OsMDH1OX-1	NIP	0.173398	1.31411	2.92192	0.00185	expressed protein
LOC_Os01g55340	Chr1:31850536-31851619	OsMDH1OX-1	NIP	2.74975	11.696	2.08864	5e-05	dof zinc finger domain containing protein, putative, expressed
LOC_Os01g06740	Chr1:3188756-3190330	OsMDH1OX-1	NIP	2.43965	10.2754	2.07444	0.0002	ribosome inactivating protein, putative, expressed
LOC_Os01g55370	Chr1:31889710-31891433	OsMDH1OX-1	NIP	0.386951	1.47598	1.93145	0.00725	expressed protein
LOC_Os01g55660	Chr1:32065488-32069846	OsMDH1OX-1	NIP	2.09203	4.25998	1.02595	0.0052	retrotransposon protein, putative, Ty1-copia subclass, expressed
LOC_Os01g55670	Chr1:32070784-32072083	OsMDH1OX-1	NIP	50.6408	129.531	1.35493	0.00015	expressed protein
LOC_Os01g55870	Chr1:32171721-32175018	OsMDH1OX-1	NIP	5.48286	21.8357	1.99369	5e-05	chorismate mutase, chloroplast precursor, putative, expressed
LOC_Os01g06870	Chr1:3251203-3252724	OsMDH1OX-1	NIP	7.87691	37.0373	2.23328	0.00075	resistance protein SlVe1 precursor, putative, expressed
LOC_Os01g56450	Chr1:32534856-32536024	OsMDH1OX-1	NIP	0.165923	6.14036	5.20973	0.0025	DUF567 domain containing protein, putative, expressed
LOC_Os01g06876	Chr1:3256821-3257901	OsMDH1OX-1	NIP	14.4392	86.407	2.58116	0.00025	Cf-2, putative, expressed
LOC_Os01g06882	Chr1:3257943-3258893	OsMDH1OX-1	NIP	18.6473	99.7494	2.41934	0.0018	expressed protein
LOC_Os01g56780	Chr1:32759123-32764841	OsMDH1OX-1	NIP	12.205	69.621	2.51205	5e-05	plus-3 domain containing protein, expressed
LOC_Os01g56790	Chr1:32768596-32773281	OsMDH1OX-1	NIP	4.73175	10.4319	1.14056	0.00155	expressed protein
LOC_Os01g57073	Chr1:32965304-32977407	OsMDH1OX-1	NIP	2.95687	6.61373	1.16139	0.0009	insulin-degrading enzyme, putative, expressed
LOC_Os01g01680	Chr1:332666-333689	OsMDH1OX-1	NIP	1.49604	4.98012	1.73504	0.00085	expressed protein
LOC_Os01g57720	Chr1:33368689-33374897	OsMDH1OX-1	NIP	8.10288	24.8244	1.61525	0.00085	expressed protein
LOC_Os01g57770	Chr1:33409652-33415577	OsMDH1OX-1	NIP	0.342117	6.04362	4.14285	5e-05	OsPOP4 - Putative Prolyl Oligopeptidase homologue, expressed
LOC_Os01g58194	Chr1:33641953-33650995	OsMDH1OX-1	NIP	2.29607	5.3738	1.22677	0.0022	protein disulfide isomerase, putative, expressed
LOC_Os01g58444	Chr1:33782470-33786281	OsMDH1OX-1	NIP	1.16061	3.96067	1.77086	0.00035	expressed protein
LOC_Os01g58640	Chr1:33897215-33904518	OsMDH1OX-1	NIP	5.56989	21.618	1.95652	5e-05	nucleotide pyrophosphatase/phosphodiesterase, putative, expressed
LOC_Os01g58740	Chr1:33952092-33956129	OsMDH1OX-1	NIP	3.24103	14.7269	2.18393	5e-05	glycerol-3-phosphate dehydrogenase, putative, expressed
LOC_Os01g07200	Chr1:3397336-3400518	OsMDH1OX-1	NIP	6.87307	16.0978	1.22783	0.0007	staphylococcal nuclease homologue, putative, expressed
LOC_Os01g59020	Chr1:34115001-34116761	OsMDH1OX-1	NIP	2.30014	33.0345	3.84418	5e-05	cytochrome P450, putative, expressed
LOC_Os01g59180	Chr1:34182290-34186865	OsMDH1OX-1	NIP	1.89746	5.45169	1.52263	0.0001	OsFBX27 - F-box domain containing protein, expressed
LOC_Os01g59350	Chr1:34295650-34313319	OsMDH1OX-1	NIP	8.21116	30.4952	1.89292	0.00605	transcription factor, putative, expressed
LOC_Os01g07310	Chr1:3446935-3450222	OsMDH1OX-1	NIP	7.36769	20.7981	1.49716	0.0005	transporter-related, putative, expressed
LOC_Os01g59660	Chr1:34508363-34512781	OsMDH1OX-1	NIP	2.36187	5.07721	1.10411	0.00755	MYB family transcription factor, putative, expressed
LOC_Os01g59670	Chr1:34514116-34520887	OsMDH1OX-1	NIP	1.52976	3.68761	1.26938	0.00185	expressed protein
LOC_Os01g59690	Chr1:34531767-34533771	OsMDH1OX-1	NIP	5.14837	13.2077	1.35919	0.0005	OsFBX28 - F-box domain containing protein, expressed
LOC_Os01g59850	Chr1:34612586-34619005	OsMDH1OX-1	NIP	11.4322	26.8659	1.23267	0.00035	GTPase-activating protein, putative, expressed
LOC_Os01g59970	Chr1:34674483-34676185	OsMDH1OX-1	NIP	17.5811	81.4665	2.21218	5e-05	expressed protein
LOC_Os01g60110	Chr1:34769116-34772371	OsMDH1OX-1	NIP	5.10931	14.7719	1.53166	0.00025	E2F-related protein, putative, expressed
LOC_Os01g60120	Chr1:34776124-34780863	OsMDH1OX-1	NIP	3.31517	7.44333	1.16686	0.00905	transmembrane protein 56, putative, expressed
LOC_Os01g60230	Chr1:34834371-34839824	OsMDH1OX-1	NIP	14.3525	36.8919	1.362	0.0041	auxin efflux carrier component, putative, expressed
LOC_Os01g60810	Chr1:35167599-35169295	OsMDH1OX-1	NIP	0.22744	1.03297	2.18324	0.00355	DUF623 domain containing protein, expressed
LOC_Os01g60830	Chr1:35175497-35180214	OsMDH1OX-1	NIP	1.75942	223.571	6.98949	5e-05	expressed protein
LOC_Os01g61010	Chr1:35302491-35305739	OsMDH1OX-1	NIP	1.70896	8.34485	2.28777	5e-05	nodulin, putative, expressed
LOC_Os01g61044	Chr1:35320779-35327164	OsMDH1OX-1	NIP	5.57983	17.6364	1.66026	0.0001	transmembrane amino acid transporter protein, putative, expressed
LOC_Os01g61120	Chr1:35386693-35391613	OsMDH1OX-1	NIP	5.27164	80.8356	3.93867	5e-05	expressed protein
LOC_Os01g61150	Chr1:35396165-35400248	OsMDH1OX-1	NIP	2.24017	8.75201	1.96601	5e-05	phox domain-containing protein, putative, expressed
LOC_Os01g61160	Chr1:35402794-35405309	OsMDH1OX-1	NIP	0.444192	1.2979	1.54692	0.00905	laccase precursor protein, putative, expressed
LOC_Os01g61330	Chr1:35480042-35482190	OsMDH1OX-1	NIP	0.74759	1.902	1.3472	0.0082	ankyrin homolog precursor, putative, expressed
LOC_Os01g61400	Chr1:35505447-35508543	OsMDH1OX-1	NIP	41.9786	141.407	1.75213	0.0005	sufB/sufD domain containing protein, putative, expressed
LOC_Os01g61410	Chr1:35508866-35513112	OsMDH1OX-1	NIP	14.4116	55.075	1.93416	5e-05	NADH-ubiquinone oxidoreductase, mitochondrial precursor, putative, expressed
LOC_Os01g61440	Chr1:35525523-35527592	OsMDH1OX-1	NIP	13.7128	53.9194	1.97528	5e-05	expressed protein
LOC_Os01g61590	Chr1:35619683-35625793	OsMDH1OX-1	NIP	2.32415	5.33395	1.1985	0.0044	CAMK_CAMK_like.1 - CAMK includes calcium/calmodulin depedent protein kinases, expressed
LOC_Os01g61670	Chr1:35682304-35685757	OsMDH1OX-1	NIP	51.8049	276.578	2.41653	5e-05	ureidoglycolate hydrolase, putative, expressed
LOC_Os01g61700	Chr1:35692799-35693786	OsMDH1OX-1	NIP	2.18316	7.38653	1.75848	0.00715	ATP-dependent Clp protease adaptor protein ClpS containing protein, expressed
LOC_Os01g62070	Chr1:35916733-35921969	OsMDH1OX-1	NIP	39.3346	112.325	1.51381	0.00295	cation efflux family protein, putative, expressed
LOC_Os01g62130	Chr1:35965948-35966946	OsMDH1OX-1	NIP	0.184413	1.36033	2.88294	0.00645	ZOS1-14 - C2H2 zinc finger protein, expressed
LOC_Os01g07530	Chr1:3598417-3602211	OsMDH1OX-1	NIP	8.62848	41.3118	2.25938	5e-05	uncharacterized glycosyltransferase, putative, expressed
LOC_Os01g62290	Chr1:36039705-36043510	OsMDH1OX-1	NIP	2.84436	9.57394	1.75101	5e-05	DnaK family protein, putative, expressed
LOC_Os01g62360	Chr1:36089178-36091558	OsMDH1OX-1	NIP	1.18502	3.49315	1.55961	0.0052	expressed protein
LOC_Os01g62370	Chr1:36094897-36096865	OsMDH1OX-1	NIP	2.66843	7.26457	1.44489	0.0003	ENTH domain containing protein, expressed
LOC_Os01g62420	Chr1:36129309-36132720	OsMDH1OX-1	NIP	12.5735	33.4137	1.41005	0.0035	triosephosphate isomerase, cytosolic, putative, expressed
LOC_Os01g62840	Chr1:36395485-36398185	OsMDH1OX-1	NIP	22.4706	110.927	2.3035	0.00045	mannose-1-phosphate guanyltransferase, putative, expressed
LOC_Os01g62850	Chr1:36398957-36401777	OsMDH1OX-1	NIP	0.785147	2.6101	1.73307	0.00685	membrane associated DUF588 domain containing protein, putative, expressed
LOC_Os01g62870	Chr1:36410637-36414610	OsMDH1OX-1	NIP	7.98129	20.4211	1.35537	0.0004	oxidoreductase, aldo/keto reductase family protein, putative, expressed
LOC_Os01g62950	Chr1:36467914-36470441	OsMDH1OX-1	NIP	1.63798	5.86497	1.8402	0.00065	ras-related protein, putative, expressed
LOC_Os01g63190	Chr1:36622826-36627675	OsMDH1OX-1	NIP	4.7062	17.5563	1.89935	0.00015	laccase precursor protein, putative, expressed
LOC_Os01g63210	Chr1:36639625-36640584	OsMDH1OX-1	NIP	21.7316	106.218	2.28916	5e-05	SOUL heme-binding protein, putative, expressed
LOC_Os01g63460	Chr1:36763178-36765294	OsMDH1OX-1	NIP	6.47207	14.4814	1.16191	0.0027	MYB family transcription factor, putative, expressed
LOC_Os01g07700	Chr1:3696141-3699805	OsMDH1OX-1	NIP	6.41866	28.7461	2.16302	5e-05	expressed protein
LOC_Os01g63854	Chr1:37043479-37049892	OsMDH1OX-1	NIP	7.25808	19.0549	1.3925	0.0002	transmembrane amino acid transporter protein, putative, expressed
LOC_Os01g64120	Chr1:37241154-37242103	OsMDH1OX-1	NIP	13.3747	145.786	3.44627	5e-05	2Fe-2S iron-sulfur cluster binding domain containing protein, expressed
LOC_Os01g64180	Chr1:37275754-37277400	OsMDH1OX-1	NIP	0.444169	1.44936	1.70624	0.00525	expressed protein
LOC_Os01g07770	Chr1:3732149-3733930	OsMDH1OX-1	NIP	1.17608	4.37956	1.8968	0.00115	peroxidase precursor, putative, expressed
LOC_Os01g07800	Chr1:3737892-3742067	OsMDH1OX-1	NIP	5.38998	17.1512	1.66995	0.00085	thiol-disulphide oxidoreductase DCC, putative, expressed
LOC_Os01g64660	Chr1:37519522-37524040	OsMDH1OX-1	NIP	107.202	466.229	2.1207	0.00015	fructose-1,6-bisphosphatase, putative, expressed
LOC_Os01g64790	Chr1:37589451-37592446	OsMDH1OX-1	NIP	6.22961	17.0405	1.45175	5e-05	AP2 domain containing protein, expressed
LOC_Os01g64930	Chr1:37690299-37693389	OsMDH1OX-1	NIP	13.7307	33.7907	1.29922	0.00015	expressed protein
LOC_Os01g65030	Chr1:37745525-37748604	OsMDH1OX-1	NIP	0.916095	2.08456	1.18617	0.00455	S-locus-specific glycoprotein precursor, putative, expressed
LOC_Os01g65110	Chr1:37795595-37797746	OsMDH1OX-1	NIP	0.100546	55.4469	9.10711	5e-05	POT family protein, expressed
LOC_Os01g65260	Chr1:37866112-37868060	OsMDH1OX-1	NIP	45.1443	197.654	2.13036	0.0004	amidophosphoribosyltransferase, chloroplast precursor, putative, expressed
LOC_Os01g65480	Chr1:38009625-38012278	OsMDH1OX-1	NIP	0.315042	1.70822	2.43888	0.00045	dnaJ domain containing protein, expressed
LOC_Os01g65600	Chr1:38081607-38085548	OsMDH1OX-1	NIP	2.80386	6.22469	1.15059	0.00205	PHD-finger domain containing protein, putative, expressed
LOC_Os01g65670	Chr1:38133430-38137770	OsMDH1OX-1	NIP	0.251745	3.49002	3.7932	0.00025	amino acid transporter, putative, expressed
LOC_Os01g65780	Chr1:38197016-38202617	OsMDH1OX-1	NIP	11.1856	55.3236	2.30625	5e-05	glycosyl transferase, putative, expressed
LOC_Os01g65790	Chr1:38206871-38211799	OsMDH1OX-1	NIP	2.14857	5.20137	1.27551	0.0009	pectinesterase, putative, expressed
LOC_Os01g65800	Chr1:38212851-38217135	OsMDH1OX-1	NIP	4.54889	9.36608	1.04193	0.00375	powdery mildew resistant protein 5, putative, expressed
LOC_Os01g66150	Chr1:38431285-38433670	OsMDH1OX-1	NIP	19.4727	60.4144	1.63344	0.00055	expressed protein
LOC_Os01g66200	Chr1:38454785-38460564	OsMDH1OX-1	NIP	0.0795979	2.32229	4.86667	0.0018	expressed protein
LOC_Os01g66240	Chr1:38475616-38480790	OsMDH1OX-1	NIP	0.396957	5.0888	3.68027	5e-05	mitochondrion protein, putative, expressed
LOC_Os01g66350	Chr1:38534822-38540370	OsMDH1OX-1	NIP	6.36857	29.3647	2.20504	5e-05	DUF647 domain containing protein, putative, expressed
LOC_Os01g66530	Chr1:38637330-38638234	OsMDH1OX-1	NIP	1.19526	4.66997	1.96609	0.0007	ARGOS, putative, expressed
LOC_Os01g66850	Chr1:38812349-38815179	OsMDH1OX-1	NIP	1.82638	33.5665	4.19996	5e-05	pectinacetylesterase domain containing protein, expressed
LOC_Os01g67134	Chr1:38973739-38976158	OsMDH1OX-1	NIP	0.404721	3.48364	3.1056	0.0021	ribosomal L18p/L5e family protein, putative, expressed
LOC_Os01g67240	Chr1:39013758-39017951	OsMDH1OX-1	NIP	0.534886	2.64565	2.30632	5e-05	formin-like protein 1 precursor, putative, expressed
LOC_Os01g67314	Chr1:39070131-39072668	OsMDH1OX-1	NIP	0.680898	5.93237	3.1231	0.0008	expressed protein
LOC_Os01g67320	Chr1:39085080-39091029	OsMDH1OX-1	NIP	1.13471	2.94939	1.37809	0.0059	expressed protein
LOC_Os01g67370	Chr1:39129735-39134858	OsMDH1OX-1	NIP	3.86882	11.5155	1.57362	5e-05	lipase, putative, expressed
LOC_Os01g67420	Chr1:39158152-39165729	OsMDH1OX-1	NIP	0.370795	1.2022	1.69698	0.00235	recA protein, putative, expressed
LOC_Os01g08110	Chr1:3924362-3926556	OsMDH1OX-1	NIP	1.07181	2.58888	1.27228	0.0065	flavonol-3-O-glycoside-7-O-glucosyltransferase 1, putative, expressed
LOC_Os01g67530	Chr1:39252982-39256753	OsMDH1OX-1	NIP	7.18472	23.8201	1.72918	5e-05	AMP-binding domain containing protein, expressed
LOC_Os01g67540	Chr1:39257837-39261362	OsMDH1OX-1	NIP	2.8875	5.88593	1.02745	0.0055	PDE312/PTAC10, putative, expressed
LOC_Os01g67580	Chr1:39275856-39282884	OsMDH1OX-1	NIP	1.1281	2.97625	1.3996	0.0013	ABC1 family domain containing protein, putative, expressed
LOC_Os01g08130	Chr1:3932328-3933352	OsMDH1OX-1	NIP	0.178673	8.01263	5.48688	0.0016	phototropic-responsive NPH3 family protein, putative, expressed
LOC_Os01g67720	Chr1:39357454-39362884	OsMDH1OX-1	NIP	9.14181	31.5946	1.78913	0.00015	transposon protein, putative, unclassified, expressed
LOC_Os01g67860	Chr1:39433330-39435713	OsMDH1OX-1	NIP	45.374	121.63	1.42256	0.00255	expressed protein
LOC_Os01g67870	Chr1:39437966-39442873	OsMDH1OX-1	NIP	0.245524	1.72618	2.81365	0.0015	ubiquitin family protein, putative, expressed
LOC_Os01g67950	Chr1:39483754-39484808	OsMDH1OX-1	NIP	1.07866	10.8146	3.32567	5e-05	ZOS1-21 - C2H2 zinc finger protein, expressed
LOC_Os01g68330	Chr1:39703819-39708403	OsMDH1OX-1	NIP	6.774	40.2399	2.57055	5e-05	expressed protein
LOC_Os01g68450	Chr1:39777747-39779937	OsMDH1OX-1	NIP	121.732	418.51	1.78155	0.0015	keratin, type I cytoskeletal 9, putative, expressed
LOC_Os01g68770	Chr1:39948061-39951534	OsMDH1OX-1	NIP	48.878	133.019	1.44437	0.00245	RNA recognition motif containing protein, putative, expressed
LOC_Os01g68860	Chr1:40006066-40010941	OsMDH1OX-1	NIP	26.787	144.873	2.43518	5e-05	P21-Rho-binding domain containing protein, putative, expressed
LOC_Os01g68890	Chr1:40030103-40031429	OsMDH1OX-1	NIP	0.473735	2.40492	2.34384	0.00055	sucrose-phosphate synthase, putative, expressed
LOC_Os01g69030	Chr1:40101403-40107186	OsMDH1OX-1	NIP	31.3165	133.438	2.09117	0.0053	acyl-desaturase, chloroplast precursor, putative, expressed
LOC_Os01g69080	Chr1:40146506-40150833	OsMDH1OX-1	NIP	30.6106	132.444	2.11328	5e-05	exostosin family domain containing protein, expressed
LOC_Os01g69220	Chr1:40230198-40233220	OsMDH1OX-1	NIP	4.58492	12.2864	1.42209	0.0002	expressed protein
LOC_Os01g08280	Chr1:4059509-4063190	OsMDH1OX-1	NIP	3.61486	8.46293	1.22722	0.002	expressed protein
LOC_Os01g70190	Chr1:40626010-40629506	OsMDH1OX-1	NIP	3.21997	9.80919	1.60709	0.0002	exostosin family domain containing protein, expressed
LOC_Os01g70200	Chr1:40633089-40636112	OsMDH1OX-1	NIP	1.74072	4.72852	1.4417	0.0018	inducer of CBF expression 2, putative, expressed
LOC_Os01g70310	Chr1:40714144-40717179	OsMDH1OX-1	NIP	11.5315	25.9816	1.17191	0.0017	acyltransferase, putative, expressed
LOC_Os01g08320	Chr1:4073675-4076438	OsMDH1OX-1	NIP	8.01657	18.8349	1.23235	0.00185	OsIAA1 - Auxin-responsive Aux/IAA gene family member, expressed
LOC_Os01g70730	Chr1:40942203-40943109	OsMDH1OX-1	NIP	4.2621	10.9544	1.36187	0.00365	glutathione S-transferase, putative, expressed
LOC_Os01g70770	Chr1:40962400-40964248	OsMDH1OX-1	NIP	16.4669	49.8099	1.59686	5e-05	SRC2 protein, putative, expressed
LOC_Os01g70800	Chr1:40978432-40983586	OsMDH1OX-1	NIP	5.04882	14.8511	1.55655	0.00015	lumenal PsbP, putative, expressed
LOC_Os01g70820	Chr1:40994302-40997132	OsMDH1OX-1	NIP	1.73574	25.2262	3.8613	5e-05	esterase, putative, expressed
LOC_Os01g70850	Chr1:41004287-41006137	OsMDH1OX-1	NIP	1.86337	9.72836	2.38428	5e-05	cullin-1, putative, expressed
LOC_Os01g71190	Chr1:41186973-41188839	OsMDH1OX-1	NIP	10.0479	143.689	3.83798	5e-05	glycosyl hydrolases family 17, putative, expressed
LOC_Os01g71340	Chr1:41346573-41348411	OsMDH1OX-1	NIP	3.88986	14.1146	1.85939	0.00145	glycosyl hydrolases family 17, putative, expressed
LOC_Os01g71350	Chr1:41349730-41351148	OsMDH1OX-1	NIP	2.90309	66.3388	4.51419	5e-05	expressed protein
LOC_Os01g71620	Chr1:41486855-41494446	OsMDH1OX-1	NIP	8.24355	17.7658	1.10777	0.00215	expressed protein
LOC_Os01g71624	Chr1:41495706-41498656	OsMDH1OX-1	NIP	7.63865	61.1955	3.00204	5e-05	glycosyl hydrolases family 17, putative, expressed
LOC_Os01g08440	Chr1:4152863-4154680	OsMDH1OX-1	NIP	36.769	681.899	4.21299	5e-05	UDP-glucoronosyl and UDP-glucosyl transferase domain containing protein, expressed
LOC_Os01g71670	Chr1:41533272-41535619	OsMDH1OX-1	NIP	0.838372	3.3926	2.01673	0.00015	amino acid permease family protein, putative, expressed
LOC_Os01g08460	Chr1:4167510-4171559	OsMDH1OX-1	NIP	5.03965	68.2014	3.75841	5e-05	TMS membrane protein/tumour differentially expressed protein, putative, expressed
LOC_Os01g08470	Chr1:4179158-4181434	OsMDH1OX-1	NIP	0.0942362	1.23235	3.70899	0.0045	retrotransposon protein, putative, unclassified, expressed
LOC_Os01g72260	Chr1:41896503-41898331	OsMDH1OX-1	NIP	4.30624	23.4277	2.44372	5e-05	Cupin domain containing protein, expressed
LOC_Os01g72300	Chr1:41917698-41919129	OsMDH1OX-1	NIP	0.851495	10.4619	3.61901	5e-05	OsRR4 type-A response regulator, expressed
LOC_Os01g72330	Chr1:41948951-41952388	OsMDH1OX-1	NIP	15.8315	46.5069	1.55465	0.00105	helix-loop-helix DNA-binding domain containing protein, expressed
LOC_Os01g72370	Chr1:41971443-41978408	OsMDH1OX-1	NIP	0.0973492	236.986	11.2493	0.00715	NADPH quinone oxidoreductase, putative, expressed
LOC_Os01g72460	Chr1:42018058-42019514	OsMDH1OX-1	NIP	2.45775	28.5008	3.53559	5e-05	zinc finger, C3HC4 type domain containing protein, expressed
LOC_Os01g72480	Chr1:42025671-42027986	OsMDH1OX-1	NIP	6.31111	18.8279	1.57691	5e-05	LRP1, putative, expressed
LOC_Os01g72490	Chr1:42037166-42039622	OsMDH1OX-1	NIP	7.7063	20.5684	1.41632	0.0002	phosphoesterase family protein, putative, expressed
LOC_Os01g72520	Chr1:42063180-42067788	OsMDH1OX-1	NIP	5.99687	15.1768	1.33959	0.00015	OsCML31 - Calmodulin-related calcium sensor protein, expressed
LOC_Os01g72570	Chr1:42086474-42095890	OsMDH1OX-1	NIP	6.50055	34.9414	2.42631	5e-05	expressed protein
LOC_Os01g73000	Chr1:42350926-42355398	OsMDH1OX-1	NIP	14.7103	48.8554	1.73169	0.0002	expressed protein
LOC_Os01g73110	Chr1:42411938-42413227	OsMDH1OX-1	NIP	19.2503	46.1017	1.25994	0.0016	expressed protein
LOC_Os01g73200	Chr1:42441659-42442958	OsMDH1OX-1	NIP	3.14157	15.7292	2.32388	5e-05	peroxidase precursor, putative, expressed
LOC_Os01g73310	Chr1:42484072-42487451	OsMDH1OX-1	NIP	5.29176	14.5162	1.45585	0.0001	actin, putative, expressed
LOC_Os01g73500	Chr1:42587235-42590338	OsMDH1OX-1	NIP	12.2162	54.6698	2.16195	5e-05	expressed protein
LOC_Os01g73960	Chr1:42845756-42848151	OsMDH1OX-1	NIP	30.8546	106.304	1.78464	5e-05	drought induced 19 protein, putative, expressed
LOC_Os01g74280	Chr1:43039983-43043991	OsMDH1OX-1	NIP	13.7326	29.6381	1.10984	0.0014	TGD2, putative, expressed
LOC_Os01g74320	Chr1:43063739-43065484	OsMDH1OX-1	NIP	13.0289	43.0506	1.72432	5e-05	ubiquitin ligase, putative, expressed
LOC_Os01g74410	Chr1:43096391-43097974	OsMDH1OX-1	NIP	10.4589	40.0586	1.93738	5e-05	MYB family transcription factor, putative, expressed
LOC_Os01g74490	Chr1:43141840-43142670	OsMDH1OX-1	NIP	1.87221	19.2209	3.35986	5e-05	heavy metal-associated domain containing protein, expressed
LOC_Os01g74650	Chr1:43231934-43238506	OsMDH1OX-1	NIP	88.9144	204.652	1.20268	0.0059	cysteine synthase, mitochondrial precursor, putative, expressed
LOC_Os01g09300	Chr1:4726658-4731243	OsMDH1OX-1	NIP	20.789	85.0909	2.03318	5e-05	oxidoreductase, putative, expressed
LOC_Os01g09305	Chr1:4732051-4733048	OsMDH1OX-1	NIP	4.394	13.8729	1.65867	0.00095	EMB1895, putative, expressed
LOC_Os01g09310	Chr1:4734011-4737606	OsMDH1OX-1	NIP	1.09005	5.1814	2.24895	5e-05	EMB1895, putative, expressed
LOC_Os01g09320	Chr1:4738904-4744591	OsMDH1OX-1	NIP	29.343	77.0773	1.39329	0.0005	NADP-dependent malic enzyme, chloroplast precursor, putative, expressed
LOC_Os01g09450	Chr1:4816844-4818962	OsMDH1OX-1	NIP	4.46163	11.3845	1.35143	0.0005	OsIAA2 - Auxin-responsive Aux/IAA gene family member, expressed
LOC_Os01g01890	Chr1:483884-486492	OsMDH1OX-1	NIP	2.3141	5.5304	1.25693	0.00135	expressed protein
LOC_Os01g01910	Chr1:496065-497368	OsMDH1OX-1	NIP	8.303	19.3492	1.22057	0.0038	expressed protein
LOC_Os01g09670	Chr1:4982141-4985143	OsMDH1OX-1	NIP	1.04635	5.10374	2.2862	0.00015	pollen-specific protein SF21, putative, expressed
LOC_Os01g09700	Chr1:5002117-5005727	OsMDH1OX-1	NIP	0.524323	6.45413	3.6217	5e-05	aminotransferase, classes I and II, domain containing protein, expressed
LOC_Os01g09830	Chr1:5085832-5086559	OsMDH1OX-1	NIP	34.3709	77.2609	1.16855	0.00435	OsGrx_A2 - glutaredoxin subgroup III, expressed
LOC_Os01g09850	Chr1:5099500-5105923	OsMDH1OX-1	NIP	8.69094	24.7368	1.50907	0.0002	ZOS1-04 - C2H2 zinc finger protein, expressed
LOC_Os01g10040	Chr1:5236622-5244520	OsMDH1OX-1	NIP	5.84288	25.2785	2.11316	5e-05	cytochrome P450, putative, expressed
LOC_Os01g10100	Chr1:5263421-5266102	OsMDH1OX-1	NIP	3.31777	9.11597	1.45818	0.00115	expressed protein
LOC_Os01g10110	Chr1:5270102-5275678	OsMDH1OX-1	NIP	0.105498	6.5612	5.95867	5e-05	cytokinin dehydrogenase precursor, putative, expressed
LOC_Os01g10210	Chr1:5373581-5374794	OsMDH1OX-1	NIP	12.454	215.899	4.11568	5e-05	lachrymatory factor synthase, putative, expressed
LOC_Os01g10250	Chr1:5389732-5394414	OsMDH1OX-1	NIP	2.26145	20.6841	3.1932	5e-05	hydrolase, alpha/beta fold family domain containing protein, expressed
LOC_Os01g10260	Chr1:5401400-5402015	OsMDH1OX-1	NIP	0.91445	3.40049	1.89477	0.00795	expressed protein
LOC_Os01g02020	Chr1:549107-553287	OsMDH1OX-1	NIP	10.3411	27.5646	1.41442	0.0002	acetyl-CoA acetyltransferase, cytosolic, putative, expressed
LOC_Os01g10450	Chr1:5510515-5514480	OsMDH1OX-1	NIP	8.1373	27.043	1.73263	0.00135	protein kinase domain containing protein, expressed
LOC_Os01g10680	Chr1:5699650-5707758	OsMDH1OX-1	NIP	9.38268	58.7142	2.64564	5e-05	GIL1, putative, expressed
LOC_Os01g10890	Chr1:5809556-5811617	OsMDH1OX-1	NIP	1.69894	38.1435	4.48873	5e-05	CAMK_KIN1/SNF1/Nim1_like.8 - CAMK includes calcium/calmodulin depedent protein kinases, expressed
LOC_Os01g10950	Chr1:5837474-5839898	OsMDH1OX-1	NIP	3.36207	19.8207	2.55959	5e-05	peptide-N4-asparagine amidase A, putative, expressed
LOC_Os01g10990	Chr1:5861815-5863794	OsMDH1OX-1	NIP	2.53704	6.40969	1.33711	0.0013	integral membrane protein DUF6 containing protein, expressed
LOC_Os01g11230	Chr1:6007817-6009027	OsMDH1OX-1	NIP	34.2208	88.6742	1.37364	0.0003	SOUL heme-binding protein, putative, expressed
LOC_Os01g11240	Chr1:6010735-6011894	OsMDH1OX-1	NIP	96.5887	267.136	1.46765	0.0046	DUF538 domain containing protein, putative, expressed
LOC_Os01g02139	Chr1:624086-624613	OsMDH1OX-1	NIP	2.78754	7.62045	1.45088	0.0088	expressed protein
LOC_Os01g02150	Chr1:625975-627024	OsMDH1OX-1	NIP	5.68992	12.9852	1.19039	0.00175	sulfated surface glycoprotein 185 precursor, putative, expressed
LOC_Os01g11620	Chr1:6267439-6270903	OsMDH1OX-1	NIP	0.251212	1.13474	2.17539	0.0022	GDSL-like lipase/acylhydrolase, putative, expressed
LOC_Os01g11650	Chr1:6278492-6283652	OsMDH1OX-1	NIP	14.812	36.027	1.28232	0.00165	GDSL-like lipase/acylhydrolase, putative, expressed
LOC_Os01g11670	Chr1:6295990-6297676	OsMDH1OX-1	NIP	6.32745	17.5744	1.47378	5e-05	OsSCP2 - Putative Serine Carboxypeptidase homologue, expressed
LOC_Os01g11910	Chr1:6462705-6465037	OsMDH1OX-1	NIP	6.0932	20.4289	1.74534	0.0004	basic helix-loop-helix, putative, expressed
LOC_Os01g02200	Chr1:648127-651881	OsMDH1OX-1	NIP	10.7559	24.1679	1.16796	0.00165	armadillo/beta-catenin repeat family protein, putative, expressed
LOC_Os01g12130	Chr1:6612342-6613905	OsMDH1OX-1	NIP	0.490916	3.56515	2.86041	0.00745	nodulin MtN3 family protein, putative, expressed
LOC_Os01g12190	Chr1:6649788-6650522	OsMDH1OX-1	NIP	6.462	18.5015	1.51759	5e-05	expressed protein
LOC_Os01g12210	Chr1:6659148-6662582	OsMDH1OX-1	NIP	4.43194	14.9964	1.75861	0.00055	aluminum-activated malate transporter, putative, expressed
LOC_Os01g12280	Chr1:6706086-6710801	OsMDH1OX-1	NIP	2.32716	7.62541	1.71224	0.00025	hAT dimerisation domain-containing protein, putative, expressed
LOC_Os01g12390	Chr1:6766496-6770164	OsMDH1OX-1	NIP	3.72033	12.1075	1.7024	5e-05	inactive receptor kinase At2g26730 precursor, putative, expressed
LOC_Os01g12420	Chr1:6787074-6789731	OsMDH1OX-1	NIP	0.241595	1.10102	2.18817	0.00025	receptor-like protein kinase, putative, expressed
LOC_Os01g12430	Chr1:6790656-6793346	OsMDH1OX-1	NIP	0.209767	1.30568	2.63794	0.0001	receptor-like protein kinase, putative, expressed
LOC_Os01g12520	Chr1:6879904-6881968	OsMDH1OX-1	NIP	1.50714	14.8514	3.30071	5e-05	mitochondrial carrier protein, putative, expressed
LOC_Os01g12680	Chr1:6987900-6994006	OsMDH1OX-1	NIP	0.0656021	2.61779	5.31846	5e-05	C4-dicarboxylate transporter/malic acid transport protein, expressed
LOC_Os01g12730	Chr1:7043931-7047559	OsMDH1OX-1	NIP	18.6722	38.7149	1.05199	0.0047	ras-related protein, putative, expressed
LOC_Os01g12740	Chr1:7048272-7050877	OsMDH1OX-1	NIP	5.30183	22.3479	2.07557	5e-05	cytochrome P450, putative, expressed
LOC_Os01g12760	Chr1:7061343-7065249	OsMDH1OX-1	NIP	2.71675	16.6717	2.61744	5e-05	cytochrome P450, putative, expressed
LOC_Os01g12800	Chr1:7085841-7089194	OsMDH1OX-1	NIP	10.1362	20.5881	1.02229	0.0065	peroxisomal membrane protein, putative, expressed
LOC_Os01g12810	Chr1:7092031-7095355	OsMDH1OX-1	NIP	9.46975	194.513	4.36039	5e-05	retrotransposon protein, putative, unclassified, expressed
LOC_Os01g12820	Chr1:7095373-7097654	OsMDH1OX-1	NIP	0.251025	1.56863	2.6436	0.00155	harpin-induced protein, putative, expressed
LOC_Os01g12830	Chr1:7100012-7103266	OsMDH1OX-1	NIP	26.1647	74.9509	1.51832	5e-05	erythronate-4-phosphate dehydrogenase domain containing protein, expressed
LOC_Os01g13070	Chr1:7276018-7277972	OsMDH1OX-1	NIP	0.171442	1.23225	2.84551	0.00825	expressed protein
LOC_Os01g02310	Chr1:728976-730930	OsMDH1OX-1	NIP	0.976502	2.92365	1.58207	0.00095	expressed protein
LOC_Os01g13120	Chr1:7297671-7298971	OsMDH1OX-1	NIP	15.3611	74.506	2.27808	5e-05	aquaporin protein, putative, expressed
LOC_Os01g13390	Chr1:7457834-7459959	OsMDH1OX-1	NIP	2.21854	138.132	5.96029	5e-05	expressed protein
LOC_Os01g13480	Chr1:7517209-7518741	OsMDH1OX-1	NIP	7.94284	151.216	4.25081	5e-05	glutaredoxin, putative, expressed
LOC_Os01g13490	Chr1:7519616-7524433	OsMDH1OX-1	NIP	0.29146	2.12771	2.86794	0.00025	expressed protein
LOC_Os01g13540	Chr1:7571235-7576817	OsMDH1OX-1	NIP	16.428	72.5709	2.14323	0.0001	NIN, putative, expressed
LOC_Os01g13550	Chr1:7578090-7582923	OsMDH1OX-1	NIP	5.59401	13.7111	1.29338	0.00065	beta-amylase, putative, expressed
LOC_Os01g13740	Chr1:7686883-7693987	OsMDH1OX-1	NIP	79.9033	344.791	2.1094	0.004	myb-like DNA-binding domain containing protein, expressed
LOC_Os01g14090	Chr1:7891540-7894725	OsMDH1OX-1	NIP	2.80445	7.60395	1.43903	0.0009	kinesin motor domain containing protein, putative, expressed
LOC_Os01g14410	Chr1:8061857-8062908	OsMDH1OX-1	NIP	1.03075	264.172	8.00163	5e-05	early light-induced protein, chloroplast precursor, putative, expressed
LOC_Os01g14510	Chr1:8125666-8128193	OsMDH1OX-1	NIP	2.21245	5.56231	1.33004	0.0016	BRASSINOSTEROID INSENSITIVE 1 precursor, putative, expressed
LOC_Os01g14670	Chr1:8203764-8206969	OsMDH1OX-1	NIP	0.983205	2.82949	1.52497	0.00435	Cupin domain containing protein, expressed
LOC_Os01g01160	Chr1:82427-84302	OsMDH1OX-1	NIP	4.12373	64.7996	3.97396	5e-05	heat shock protein DnaJ, putative, expressed
LOC_Os01g14960	Chr1:8387586-8388859	OsMDH1OX-1	NIP	0.559701	1.68619	1.59104	0.0071	expressed protein
LOC_Os01g01170	Chr1:85336-88844	OsMDH1OX-1	NIP	0.0395442	1.68455	5.41275	0.0026	expressed protein
LOC_Os01g15350	Chr1:8593787-8599448	OsMDH1OX-1	NIP	4.71476	10.1003	1.09914	0.00245	zinc finger C-x8-C-x5-C-x3-H type family protein, expressed
LOC_Os01g15770	Chr1:8883237-8885407	OsMDH1OX-1	NIP	0.73505	5.56005	2.91918	5e-05	transmembrane protein 136, putative, expressed
LOC_Os01g15900	Chr1:8949248-8952712	OsMDH1OX-1	NIP	0.771993	22.0845	4.8383	5e-05	expressed protein
LOC_Os01g16020	Chr1:9018143-9019762	OsMDH1OX-1	NIP	0.592185	2.37924	2.00638	0.00015	FAD binding domain containing protein, expressed
LOC_Os01g16130	Chr1:9100033-9102721	OsMDH1OX-1	NIP	5.42278	13.9667	1.36489	0.0003	retrotransposon protein, putative, unclassified, expressed
LOC_Os01g16170	Chr1:9133518-9140430	OsMDH1OX-1	NIP	0.771375	36.2042	5.55258	5e-05	PQ loop repeat domain containing protein, expressed
LOC_Os01g16180	Chr1:9159605-9165693	OsMDH1OX-1	NIP	6.63803	20.0675	1.59603	0.00195	MT-A70 domain containing protein, expressed
LOC_Os01g16260	Chr1:9201353-9211788	OsMDH1OX-1	NIP	9.68505	25.5545	1.39975	0.00035	major facilitator superfamily antiporter, putative, expressed
LOC_Os01g16750	Chr1:9512984-9515102	OsMDH1OX-1	NIP	0.347502	1.62276	2.22335	0.0006	flavin monooxygenase, putative, expressed
LOC_Os01g02750	Chr1:954074-956817	OsMDH1OX-1	NIP	4.85375	12.0096	1.30702	0.00185	protein kinase domain containing protein, expressed
LOC_Os01g16810	Chr1:9567525-9569263	OsMDH1OX-1	NIP	0.209045	14.8708	6.15252	5e-05	MYB family transcription factor, putative, expressed
LOC_Os01g16980	Chr1:9711614-9712419	OsMDH1OX-1	NIP	4.36691	22.4546	2.36232	5e-05	expressed protein
LOC_Os02g17500	Chr2:10074580-10081512	OsMDH1OX-1	NIP	18.1546	85.3675	2.23335	5e-05	transporter family protein, putative, expressed
LOC_Os02g17780	Chr2:10273717-10283727	OsMDH1OX-1	NIP	0.723671	2.12997	1.55742	0.0016	ent-kaurene synthase, chloroplast precursor, putative, expressed
LOC_Os02g17940	Chr2:10386278-10390290	OsMDH1OX-1	NIP	1.88063	5.73102	1.60758	0.00095	leucoanthocyanidin dioxygenase, putative, expressed
LOC_Os02g17970	Chr2:10419061-10428060	OsMDH1OX-1	NIP	15.1029	36.3754	1.26813	0.0033	AGC_PKA/PKG_like.1 - ACG kinases include homologs to PKA, PKG and PKC, expressed
LOC_Os02g02780	Chr2:1050785-1056830	OsMDH1OX-1	NIP	0.20003	1.24138	2.63365	0.00135	protein kinase family protein, putative, expressed
LOC_Os02g18450	Chr2:10739450-10749006	OsMDH1OX-1	NIP	27.6856	350.171	3.66085	0.00075	GTP-binding protein typA/bipA, putative, expressed
LOC_Os02g02840	Chr2:1080512-1084283	OsMDH1OX-1	NIP	0.214239	2.36566	3.46495	0.00065	ras-related protein, putative, expressed
LOC_Os02g19040	Chr2:11116176-11120334	OsMDH1OX-1	NIP	0.240532	1.10418	2.19867	0.0045	GDSL-like lipase/acylhydrolase, putative, expressed
LOC_Os02g02970	Chr2:1162142-1165062	OsMDH1OX-1	NIP	1.4026	5.44471	1.95675	5e-05	expressed protein
LOC_Os02g20360	Chr2:11997093-12002633	OsMDH1OX-1	NIP	51.7795	212.012	2.03369	5e-05	tyrosine aminotransferase, putative, expressed
LOC_Os02g03090	Chr2:1223210-1226876	OsMDH1OX-1	NIP	4.37229	9.46982	1.11495	0.00185	expressed protein
LOC_Os02g21110	Chr2:12528757-12533303	OsMDH1OX-1	NIP	8.17193	17.6442	1.11044	0.00175	OsFBK6 - F-box domain and kelch repeat containing protein, expressed
LOC_Os02g21340	Chr2:12663699-12669653	OsMDH1OX-1	NIP	1.88196	5.39464	1.51929	0.00025	ABC-2 type transporter family protein, expressed
LOC_Os02g03230	Chr2:1288970-1292421	OsMDH1OX-1	NIP	36.0082	121.419	1.7536	5e-05	membrane related protein CP5, putative, expressed
LOC_Os02g21700	Chr2:12893457-12895433	OsMDH1OX-1	NIP	0.267805	3.30767	3.62656	0.0008	STE_MEKK_ste11_MAP3K.8 - STE kinases include homologs to sterile 7, sterile 11 and sterile 20 from yeast, expressed
LOC_Os02g21810	Chr2:12970221-12972230	OsMDH1OX-1	NIP	0.207506	1.52798	2.8804	0.0004	cytochrome P450 51, putative, expressed
LOC_Os02g22020	Chr2:13096085-13098236	OsMDH1OX-1	NIP	0.849676	3.38041	1.99222	5e-05	MYB family transcription factor, putative, expressed
LOC_Os02g01240	Chr2:132947-135155	OsMDH1OX-1	NIP	21.3446	44.2849	1.05295	0.0047	CPuORF11 - conserved peptide uORF-containing transcript, expressed
LOC_Os02g22480	Chr2:13417118-13420215	OsMDH1OX-1	NIP	0.325028	1.61859	2.3161	0.0015	glycosyltransferase, putative, expressed
LOC_Os02g03330	Chr2:1344643-1347027	OsMDH1OX-1	NIP	35.8028	110.573	1.62686	5e-05	expressed protein
LOC_Os02g22820	Chr2:13606028-13607508	OsMDH1OX-1	NIP	11.3736	27.5586	1.27682	0.0025	expressed protein
LOC_Os02g24205	Chr2:14020548-14022440	OsMDH1OX-1	NIP	1.43287	5.62475	1.97288	0.00065	expressed protein
LOC_Os02g03580	Chr2:1457112-1461449	OsMDH1OX-1	NIP	12.1568	25.6467	1.07701	0.002	transcription factor, putative, expressed
LOC_Os02g25624	Chr2:14979098-14982728	OsMDH1OX-1	NIP	2.52181	8.18619	1.69873	0.00015	expressed protein
LOC_Os02g26190	Chr2:15374304-15389963	OsMDH1OX-1	NIP	0.120659	1.19806	3.31169	5e-05	transposon protein, putative, CACTA, En/Spm sub-class, expressed
LOC_Os02g26210	Chr2:15397393-15398605	OsMDH1OX-1	NIP	21.4663	59.8244	1.47866	0.0003	flowering promoting factor-like 1, putative, expressed
LOC_Os02g03700	Chr2:1550672-1553359	OsMDH1OX-1	NIP	8.67863	17.4385	1.00674	0.0086	expressed protein
LOC_Os02g03740	Chr2:1566086-1569573	OsMDH1OX-1	NIP	29.2071	80.3419	1.45983	0.00035	pyridoxal biosynthesis protein PDX2, putative, expressed
LOC_Os02g26860	Chr2:15770440-15775349	OsMDH1OX-1	NIP	9.24082	80.0669	3.11511	5e-05	START domain containing protein, putative, expressed
LOC_Os02g27360	Chr2:16114896-16120440	OsMDH1OX-1	NIP	7.15976	15.4948	1.1138	0.0015	aspartic proteinase-like protein 2 precursor, putative, expressed
LOC_Os02g28170	Chr2:16678143-16680057	OsMDH1OX-1	NIP	2.8566	6.73548	1.23748	0.00435	transferase family protein, putative, expressed
LOC_Os02g28220	Chr2:16702130-16703949	OsMDH1OX-1	NIP	2.89226	7.67973	1.40886	0.00095	transferase family protein, putative, expressed
LOC_Os02g03940	Chr2:1672927-1676493	OsMDH1OX-1	NIP	3.50501	7.80815	1.15556	0.0039	expressed protein
LOC_Os02g03960	Chr2:1695453-1697219	OsMDH1OX-1	NIP	45.1282	165.682	1.87632	0.0029	CPuORF1 - conserved peptide uORF-containing transcript, expressed
LOC_Os02g29510	Chr2:17527549-17539534	OsMDH1OX-1	NIP	1.50687	20.0065	3.73084	5e-05	DUF803 domain containing, putative, expressed
LOC_Os02g29530	Chr2:17559216-17562804	OsMDH1OX-1	NIP	10.186	20.4063	1.00242	0.00305	glycosyl transferase 8 domain containing protein, putative, expressed
LOC_Os02g29550	Chr2:17575089-17582228	OsMDH1OX-1	NIP	26.614	89.5688	1.75081	0.0001	AP2 domain containing protein, expressed
LOC_Os02g30100	Chr2:17873661-17876075	OsMDH1OX-1	NIP	1.80061	19.7079	3.45221	5e-05	cytochrome P450, putative, expressed
LOC_Os02g30470	Chr2:18145263-18146079	OsMDH1OX-1	NIP	3.00389	8.6012	1.5177	0.00275	expressed protein
LOC_Os02g04170	Chr2:1821854-1826394	OsMDH1OX-1	NIP	2.07246	10.6055	2.35539	5e-05	L-aspartate oxidase 1, putative, expressed
LOC_Os02g30630	Chr2:18236024-18238376	OsMDH1OX-1	NIP	71.1064	149.583	1.07289	0.00885	thiamine pyrophosphate enzyme, C-terminal TPP binding domain containing protein, expressed
LOC_Os02g30650	Chr2:18252569-18256034	OsMDH1OX-1	NIP	3.67426	11.2758	1.6177	5e-05	heavy metal-associated domain containing protein, expressed
LOC_Os02g31074	Chr2:18569764-18573161	OsMDH1OX-1	NIP	1.16806	5.40445	2.21004	5e-05	expressed protein
LOC_Os02g31290	Chr2:18769718-18778023	OsMDH1OX-1	NIP	19.7123	42.4467	1.10656	0.0025	AML1, putative, expressed
LOC_Os02g31874	Chr2:18827024-18831745	OsMDH1OX-1	NIP	3.35578	13.8907	2.0494	5e-05	DUF803 domain containing, putative, expressed
LOC_Os02g31890	Chr2:18839193-18842419	OsMDH1OX-1	NIP	0.837323	2.39294	1.51493	0.00875	ZOS2-08 - C2H2 zinc finger protein, expressed
LOC_Os02g31910	Chr2:18845258-18851842	OsMDH1OX-1	NIP	1.53766	4.79306	1.64021	5e-05	potassium transporter, putative, expressed
LOC_Os02g32140	Chr2:18986677-18988855	OsMDH1OX-1	NIP	3.25585	13.5772	2.06008	5e-05	AP2 domain containing protein, expressed
LOC_Os02g04369	Chr2:1928624-1929506	OsMDH1OX-1	NIP	0.270444	3.5131	3.69934	0.00165	expressed protein
LOC_Os02g32610	Chr2:19324218-19332134	OsMDH1OX-1	NIP	10.0599	41.6643	2.0502	0.00015	protein kinase domain containing protein, expressed
LOC_Os02g32620	Chr2:19342026-19343736	OsMDH1OX-1	NIP	4.756	12.9601	1.44626	0.00015	PAN domain-containing protein At5g03700 precursor, putative, expressed
LOC_Os02g33010	Chr2:19619242-19628774	OsMDH1OX-1	NIP	28.0438	58.0755	1.05025	0.0083	expressed protein
LOC_Os02g33149	Chr2:19714869-19717682	OsMDH1OX-1	NIP	12.6439	26.1303	1.04728	0.0023	OR, putative, expressed
LOC_Os02g33330	Chr2:19797787-19798718	OsMDH1OX-1	NIP	9.96766	20.9189	1.06948	0.00895	expressed protein
LOC_Os02g33580	Chr2:19973186-19977453	OsMDH1OX-1	NIP	13.5558	39.8228	1.55468	0.0038	digalactosyldiacylglycerol synthase, chloroplast precursor, putative, expressed
LOC_Os02g04510	Chr2:2001886-2005972	OsMDH1OX-1	NIP	1.62617	73.2187	5.49266	5e-05	UOS1, putative, expressed
LOC_Os02g04520	Chr2:2007231-2009965	OsMDH1OX-1	NIP	20.5787	48.5969	1.23971	0.0006	AGG2, putative, expressed
LOC_Os02g33820	Chr2:20165588-20166668	OsMDH1OX-1	NIP	39.6303	80.5774	1.02377	0.00425	abscisic stress-ripening, putative, expressed
LOC_Os02g35000	Chr2:20994335-20997195	OsMDH1OX-1	NIP	0.223143	3.00779	3.75266	0.0002	chaperone protein dnaJ 10, putative, expressed
LOC_Os02g35100	Chr2:21064136-21069016	OsMDH1OX-1	NIP	0.534619	5.34942	3.3228	5e-05	DDT domain containing protein, putative, expressed
LOC_Os02g35110	Chr2:21073951-21075232	OsMDH1OX-1	NIP	0.705667	2.22637	1.65763	0.0049	tubulin binding cofactor C, putative, expressed
LOC_Os02g35180	Chr2:21128619-21131370	OsMDH1OX-1	NIP	34.3186	87.9568	1.3578	0.00115	OsRR2 type-A response regulator, expressed
LOC_Os02g35190	Chr2:21150701-21161370	OsMDH1OX-1	NIP	7.33624	21.2679	1.53556	0.0006	chloride channel protein, putative, expressed
LOC_Os02g35320	Chr2:21243250-21246761	OsMDH1OX-1	NIP	0.0883142	1.11158	3.65382	0.0085	expressed protein
LOC_Os02g04710	Chr2:2124895-2137102	OsMDH1OX-1	NIP	16.9629	81.064	2.25668	5e-05	cycloartenol synthase, putative, expressed
LOC_Os02g35870	Chr2:21549816-21555020	OsMDH1OX-1	NIP	1.48843	3.33365	1.16331	0.0085	galactosyltransferase, putative, expressed
LOC_Os02g35940	Chr2:21587766-21589074	OsMDH1OX-1	NIP	0.651147	3.63854	2.48231	0.0002	gibberellin receptor GID1L2, putative, expressed
LOC_Os02g36110	Chr2:21740303-21742030	OsMDH1OX-1	NIP	0.322932	2.55719	2.98526	5e-05	cytochrome P450, putative, expressed
LOC_Os02g36150	Chr2:21788132-21791223	OsMDH1OX-1	NIP	0.405891	1.57458	1.9558	0.0018	cytochrome P450, putative, expressed
LOC_Os02g36490	Chr2:22038603-22042021	OsMDH1OX-1	NIP	2.16011	26.3646	3.60943	5e-05	expressed protein
LOC_Os02g36570	Chr2:22077488-22085283	OsMDH1OX-1	NIP	37.4837	142.174	1.92332	5e-05	ABC1 family domain containing protein, putative, expressed
LOC_Os02g36590	Chr2:22095969-22100897	OsMDH1OX-1	NIP	2.67773	10.2198	1.93229	0.0017	CPuORF19 - conserved peptide uORF-containing transcript, expressed
LOC_Os02g36880	Chr2:22258832-22260681	OsMDH1OX-1	NIP	8.05648	37.4992	2.21864	5e-05	No apical meristem protein, putative, expressed
LOC_Os02g37590	Chr2:22687277-22692280	OsMDH1OX-1	NIP	4.2256	17.1449	2.02055	0.00175	glycerophosphoryl diester phosphodiesterase family protein, putative, expressed
LOC_Os02g37600	Chr2:22692564-22694086	OsMDH1OX-1	NIP	10.2482	30.4268	1.56996	5e-05	expressed protein
LOC_Os02g37654	Chr2:22722658-22733252	OsMDH1OX-1	NIP	0.187147	12.6894	6.0833	0.0002	lecithin:cholesterol acyltransferase, putative, expressed
LOC_Os02g37690	Chr2:22741362-22743361	OsMDH1OX-1	NIP	4.48704	50.4828	3.49196	5e-05	UDP-glucoronosyl and UDP-glucosyl transferase, putative, expressed
LOC_Os02g37694	Chr2:22743749-22746433	OsMDH1OX-1	NIP	0.896679	2.27739	1.34472	0.00525	expressed protein
LOC_Os02g37700	Chr2:22756409-22758226	OsMDH1OX-1	NIP	0.0621197	6.86415	6.78788	0.0072	lecithin:cholesterol acyltransferase, putative, expressed
LOC_Os02g37800	Chr2:22805644-22808522	OsMDH1OX-1	NIP	0.0842152	1.29662	3.94453	0.00835	lecithin:cholesterol acyltransferase, putative, expressed
LOC_Os02g37830	Chr2:22822063-22826220	OsMDH1OX-1	NIP	10.489	21.4702	1.03346	0.0033	protein kinase domain containing protein, expressed
LOC_Os02g37856	Chr2:22872112-22880241	OsMDH1OX-1	NIP	2.51214	6.51331	1.37447	0.00265	expressed protein
LOC_Os02g37880	Chr2:22892267-22897444	OsMDH1OX-1	NIP	8.52704	28.4087	1.73621	0.0001	cyclin G-associated kinase, putative, expressed
LOC_Os02g38020	Chr2:22971562-22975296	OsMDH1OX-1	NIP	31.3972	188.565	2.58636	5e-05	inorganic phosphate transporter 2-1, chloroplast precursor, putative, expressed
LOC_Os02g38040	Chr2:22978829-22981571	OsMDH1OX-1	NIP	0.593378	3.03433	2.35436	5e-05	leucine-rich repeat family protein, putative, expressed
LOC_Os02g38120	Chr2:23044549-23047396	OsMDH1OX-1	NIP	0.14485	1.72449	3.57354	5e-05	BTBN3 - Bric-a-Brac, Tramtrack, Broad Complex BTB domain with non-phototropic hypocotyl 3 NPH3 domain, expressed
LOC_Os02g38130	Chr2:23062841-23066549	OsMDH1OX-1	NIP	0.243247	0.976403	2.00505	0.0063	no apical meristem protein, putative, expressed
LOC_Os02g38200	Chr2:23106930-23110390	OsMDH1OX-1	NIP	3.02689	7.282	1.2665	0.0015	dehydrogenase, putative, expressed
LOC_Os02g38210	Chr2:23111936-23113929	OsMDH1OX-1	NIP	117.401	625.407	2.41335	0.00215	elongation factor Tu, putative, expressed
LOC_Os02g38220	Chr2:23116139-23120469	OsMDH1OX-1	NIP	2.93674	6.74238	1.19904	0.00105	eukaryotic translation initiation factor 4B, putative, expressed
LOC_Os02g39160	Chr2:23653298-23659174	OsMDH1OX-1	NIP	83.1136	345.804	2.0568	0.00265	hydroxymethylbutenyl 4-diphosphate synthase, putative, expressed
LOC_Os02g39360	Chr2:23759213-23760557	OsMDH1OX-1	NIP	117.258	1200.53	3.35592	0.0051	B-box zinc finger family protein, putative, expressed
LOC_Os02g39510	Chr2:23845808-23846604	OsMDH1OX-1	NIP	0.551731	2.2433	2.02359	0.00575	expressed protein
LOC_Os02g39540	Chr2:23859836-23864637	OsMDH1OX-1	NIP	4.19574	10.4231	1.31278	0.0003	transposon protein, putative, unclassified, expressed
LOC_Os02g39710	Chr2:23989749-23991293	OsMDH1OX-1	NIP	23.6902	376.432	3.99003	5e-05	CCT/B-box zinc finger protein, putative, expressed
LOC_Os02g39730	Chr2:23998078-24000801	OsMDH1OX-1	NIP	35.5933	116.454	1.71008	0.0003	expressed protein
LOC_Os02g40040	Chr2:24240086-24242558	OsMDH1OX-1	NIP	42.0893	85.0013	1.01403	0.0027	expressed protein
LOC_Os02g40454	Chr2:24518226-24530961	OsMDH1OX-1	NIP	6.69502	23.921	1.83712	0.0001	serine/threonine protein phosphatase 2A 55 kDa regulatory subunit B, putative, expressed
LOC_Os02g40664	Chr2:24645497-24651204	OsMDH1OX-1	NIP	0.177326	1.35061	2.92914	0.00105	zinc finger family protein, putative, expressed
LOC_Os02g40680	Chr2:24667250-24670792	OsMDH1OX-1	NIP	1.11821	4.70499	2.07301	0.0005	mis12 protein, expressed
LOC_Os02g40690	Chr2:24671194-24671954	OsMDH1OX-1	NIP	6.59075	15.2182	1.20729	0.00585	expressed protein
LOC_Os02g40700	Chr2:24676362-24677364	OsMDH1OX-1	NIP	2.10229	7.83857	1.89863	0.0004	enzyme of the cupin superfamily protein, putative, expressed
LOC_Os02g40784	Chr2:24718046-24724120	OsMDH1OX-1	NIP	1.68799	5.01633	1.57133	0.0004	WAX2, putative, expressed
LOC_Os02g41630	Chr2:24973385-24977336	OsMDH1OX-1	NIP	8.19528	51.5797	2.65394	5e-05	phenylalanine ammonia-lyase, putative, expressed
LOC_Os02g41650	Chr2:24984870-24989388	OsMDH1OX-1	NIP	3.32455	32.9618	3.30956	5e-05	phenylalanine ammonia-lyase, putative, expressed
LOC_Os02g41710	Chr2:25052170-25055256	OsMDH1OX-1	NIP	2.32166	6.28871	1.4376	0.00015	cyclic nucleotide-gated ion channel, putative, expressed
LOC_Os02g41800	Chr2:25133441-25136111	OsMDH1OX-1	NIP	2.18737	9.72903	2.1531	5e-05	auxin response factor, putative, expressed
LOC_Os02g41860	Chr2:25162542-25166617	OsMDH1OX-1	NIP	74.5707	335.88	2.17127	0.0027	aquaporin protein, putative, expressed
LOC_Os02g41954	Chr2:25199385-25203742	OsMDH1OX-1	NIP	0.539726	6.54322	3.5997	5e-05	gibberellin 2-beta-dioxygenase 7, putative, expressed
LOC_Os02g42020	Chr2:25242410-25256486	OsMDH1OX-1	NIP	11.9387	26.9099	1.17249	0.00505	expressed protein
LOC_Os02g42350	Chr2:25465705-25469618	OsMDH1OX-1	NIP	11.0471	56.739	2.36067	5e-05	nitrilase, putative, expressed
LOC_Os02g42810	Chr2:25734460-25736672	OsMDH1OX-1	NIP	18.8173	93.5128	2.3131	5e-05	oxidoreductase, short chain dehydrogenase/reductase family domain containing protein, expressed
LOC_Os02g42920	Chr2:25815927-25820880	OsMDH1OX-1	NIP	1.12046	6.47201	2.53012	5e-05	DTA2, putative, expressed
LOC_Os02g42940	Chr2:25828359-25831636	OsMDH1OX-1	NIP	2.99658	35.3023	3.55837	5e-05	MSP domain containing protein, expressed
LOC_Os02g43194	Chr2:26034319-26041422	OsMDH1OX-1	NIP	0.454183	3.75089	3.04589	5e-05	aldehyde dehydrogenase, putative, expressed
LOC_Os02g43280	Chr2:26079796-26085572	OsMDH1OX-1	NIP	2.80025	11.4397	2.03041	5e-05	aldehyde dehydrogenase, putative, expressed
LOC_Os02g43330	Chr2:26143308-26144731	OsMDH1OX-1	NIP	0.597957	4.6193	2.94956	5e-05	homeobox associated leucine zipper, putative, expressed
LOC_Os02g43340	Chr2:26146593-26151390	OsMDH1OX-1	NIP	0.288787	12.8432	5.47485	5e-05	hydrolase, alpha/beta fold family domain containing protein, expressed
LOC_Os02g43540	Chr2:26271678-26272657	OsMDH1OX-1	NIP	7.3368	29.7724	2.02075	5e-05	retrotransposon protein, putative, unclassified, expressed
LOC_Os02g43820	Chr2:26456449-26457994	OsMDH1OX-1	NIP	0.415044	2.82307	2.76593	0.001	AP2 domain containing protein, expressed
LOC_Os02g43940	Chr2:26524572-26526019	OsMDH1OX-1	NIP	0.613385	6.8053	3.47179	5e-05	AP2 domain containing protein, expressed
LOC_Os02g44360	Chr2:26841584-26844331	OsMDH1OX-1	NIP	16.7273	52.8253	1.65902	5e-05	scarecrow transcription factor family protein, putative, expressed
LOC_Os02g44370	Chr2:26852078-26855064	OsMDH1OX-1	NIP	27.8244	97.0298	1.80208	5e-05	scarecrow, putative, expressed
LOC_Os02g44630	Chr2:27044318-27047453	OsMDH1OX-1	NIP	263.371	1295.65	2.29851	0.0096	aquaporin protein, putative, expressed
LOC_Os02g44870	Chr2:27165433-27166898	OsMDH1OX-1	NIP	17.172	164.294	3.25815	5e-05	dehydrin, putative, expressed
LOC_Os02g44940	Chr2:27228828-27229723	OsMDH1OX-1	NIP	16.6845	92.1646	2.46571	5e-05	RALFL8 - Rapid ALkalinization Factor RALF family protein precursor, expressed
LOC_Os02g45000	Chr2:27261969-27263595	OsMDH1OX-1	NIP	41.1513	137.723	1.74276	5e-05	expressed protein
LOC_Os02g45010	Chr2:27265866-27269207	OsMDH1OX-1	NIP	0.0628112	1.34923	4.42497	0.0062	ethylene-responsive protein related, putative, expressed
LOC_Os02g45170	Chr2:27416525-27421961	OsMDH1OX-1	NIP	6.36942	21.0135	1.72208	0.00025	helix-loop-helix DNA-binding protein, putative, expressed
LOC_Os02g05630	Chr2:2744208-2747578	OsMDH1OX-1	NIP	23.8254	144.501	2.60051	5e-05	protein phosphatase 2C, putative, expressed
LOC_Os02g45310	Chr2:27530821-27534623	OsMDH1OX-1	NIP	0.843522	2.25004	1.41546	0.00685	dehydration response related protein, putative, expressed
LOC_Os02g45320	Chr2:27548398-27551592	OsMDH1OX-1	NIP	5.48052	14.2566	1.37925	0.00035	OsFBX58 - F-box domain containing protein, expressed
LOC_Os02g45520	Chr2:27696286-27702193	OsMDH1OX-1	NIP	2.271	28.2171	3.63516	5e-05	uncharacterized membrane protein, putative, expressed
LOC_Os02g45670	Chr2:27776452-27781443	OsMDH1OX-1	NIP	4.42193	49.6532	3.48914	5e-05	myb-like DNA-binding domain containing protein, expressed
LOC_Os02g45760	Chr2:27853852-27856163	OsMDH1OX-1	NIP	2.23183	5.21207	1.22363	0.00115	chitin-inducible gibberellin-responsive protein 2, putative, expressed
LOC_Os02g45860	Chr2:27959796-27960558	OsMDH1OX-1	NIP	6.67889	16.3573	1.29226	0.00295	expressed protein
LOC_Os02g46030	Chr2:28041114-28044149	OsMDH1OX-1	NIP	0.198433	44.4235	7.80653	5e-05	MYB family transcription factor, putative, expressed
LOC_Os02g46260	Chr2:28212065-28217277	OsMDH1OX-1	NIP	3.05736	22.372	2.87133	5e-05	OsSCP9 - Putative Serine Carboxypeptidase homologue, expressed
LOC_Os02g05744	Chr2:2824359-2830402	OsMDH1OX-1	NIP	0.140845	2.37408	4.07519	0.00015	endoglucanase, putative, expressed
LOC_Os02g46340	Chr2:28246408-28247685	OsMDH1OX-1	NIP	1.84345	21.1286	3.51871	5e-05	RING-H2 finger protein ATL3J, putative, expressed
LOC_Os02g46460	Chr2:28312588-28316198	OsMDH1OX-1	NIP	0.343866	3.36732	3.29168	5e-05	peptide transporter PTR2, putative, expressed
LOC_Os02g46473	Chr2:28318730-28319308	OsMDH1OX-1	NIP	8.69565	27.1248	1.64125	0.0001	expressed protein
LOC_Os02g46600	Chr2:28421052-28423988	OsMDH1OX-1	NIP	0.297539	1.9177	2.68823	5e-05	RING-H2 finger protein ATL5G, putative, expressed
LOC_Os02g46660	Chr2:28478606-28481356	OsMDH1OX-1	NIP	15.3982	99.1173	2.68637	5e-05	SNARE associated Golgi protein, putative, expressed
LOC_Os02g46830	Chr2:28578313-28579176	OsMDH1OX-1	NIP	0.733363	5.05727	2.78576	0.0007	expressed protein
LOC_Os02g46860	Chr2:28585302-28587981	OsMDH1OX-1	NIP	0.82386	3.92063	2.25062	0.0003	oligopeptide transporter 4, putative, expressed
LOC_Os02g46940	Chr2:28652754-28655515	OsMDH1OX-1	NIP	0.327687	1.62999	2.31447	0.00225	MYB family transcription factor, putative, expressed
LOC_Os02g47000	Chr2:28694687-28696453	OsMDH1OX-1	NIP	37.5829	75.8598	1.01326	0.00455	expressed protein
LOC_Os02g47200	Chr2:28812390-28814078	OsMDH1OX-1	NIP	5.85686	65.4997	3.48329	5e-05	transposon protein, putative, unclassified, expressed
LOC_Os02g47440	Chr2:28967575-28973106	OsMDH1OX-1	NIP	12.4571	25.3903	1.02731	0.0054	syntaxin, putative, expressed
LOC_Os02g47560	Chr2:29059280-29062623	OsMDH1OX-1	NIP	11.5301	74.1123	2.68431	5e-05	DNA-binding protein, putative, expressed
LOC_Os02g47620	Chr2:29098994-29101290	OsMDH1OX-1	NIP	20.4204	346.229	4.08364	0.00645	hydrolase, alpha/beta fold family domain containing protein, expressed
LOC_Os02g47660	Chr2:29116624-29119404	OsMDH1OX-1	NIP	2.04025	5.38559	1.40036	0.00065	basic helix-loop-helix, putative, expressed
LOC_Os02g47840	Chr2:29259328-29265497	OsMDH1OX-1	NIP	11.4996	40.2819	1.80855	0.00065	universal stress protein domain containing protein, putative, expressed
LOC_Os02g47880	Chr2:29287704-29291634	OsMDH1OX-1	NIP	3.54015	10.9477	1.62875	0.0004	tetratricopeptide repeat domain containing protein, expressed
LOC_Os02g48170	Chr2:29481465-29482600	OsMDH1OX-1	NIP	2.56243	12.1477	2.2451	5e-05	class E vacuolar protein-sorting machinery protein HSE1, putative, expressed
LOC_Os02g48190	Chr2:29502649-29506701	OsMDH1OX-1	NIP	2.17498	12.1148	2.4777	5e-05	expressed protein
LOC_Os02g01510	Chr2:295301-299174	OsMDH1OX-1	NIP	10.8817	35.3835	1.70117	5e-05	lactate/malate dehydrogenase, putative, expressed
LOC_Os02g48340	Chr2:29594604-29598901	OsMDH1OX-1	NIP	11.1231	33.925	1.60879	0.00025	RNA recognition motif containing protein, putative, expressed
LOC_Os02g48560	Chr2:29725111-29730355	OsMDH1OX-1	NIP	90.5665	312.643	1.78747	0.0007	fatty acid desaturase, putative, expressed
LOC_Os02g48570	Chr2:29736162-29741713	OsMDH1OX-1	NIP	0.394937	25.3337	6.00329	5e-05	peptide transporter PTR2, putative, expressed
LOC_Os02g48670	Chr2:29799450-29800579	OsMDH1OX-1	NIP	2.79191	6.50955	1.2213	0.00455	slowmo homolog, putative, expressed
LOC_Os02g48710	Chr2:29813211-29813755	OsMDH1OX-1	NIP	1.10463	8.9105	3.01195	0.0002	expressed protein
LOC_Os02g48900	Chr2:29911309-29916317	OsMDH1OX-1	NIP	9.53925	20.9976	1.13828	0.00125	aspartic proteinase nepenthesin-1 precursor, putative, expressed
LOC_Os02g49080	Chr2:30011065-30015639	OsMDH1OX-1	NIP	21.8549	52.7467	1.27112	0.0005	KH domain containing protein, putative, expressed
LOC_Os02g49160	Chr2:30064480-30066157	OsMDH1OX-1	NIP	0.536099	1.78825	1.73797	0.00955	OsIAA8 - Auxin-responsive Aux/IAA gene family member, expressed
LOC_Os02g49590	Chr2:30310536-30313421	OsMDH1OX-1	NIP	7.18237	16.0437	1.15947	0.00085	ASC1, putative, expressed
LOC_Os02g49690	Chr2:30364404-30365822	OsMDH1OX-1	NIP	5.8776	17.7429	1.59394	5e-05	ACT domain-containing protein, putative, expressed
LOC_Os02g49920	Chr2:30500229-30502289	OsMDH1OX-1	NIP	4.97953	14.8446	1.57585	5e-05	3-ketoacyl-CoA synthase, putative, expressed
LOC_Os02g49950	Chr2:30518021-30522430	OsMDH1OX-1	NIP	0.82924	3.71867	2.16493	0.00025	spotted leaf 11, putative, expressed
LOC_Os02g49960	Chr2:30524664-30526911	OsMDH1OX-1	NIP	0.304833	1.23941	2.02357	0.0045	expressed protein
LOC_Os02g50140	Chr2:30631238-30632768	OsMDH1OX-1	NIP	0.726067	15.4927	4.41535	5e-05	caleosin related protein, putative, expressed
LOC_Os02g50470	Chr2:30674775-30678659	OsMDH1OX-1	NIP	26.9855	79.2715	1.55462	0.00085	expressed protein
LOC_Os02g50470	Chr2:30745335-30749371	OsMDH1OX-1	NIP	10.6601	21.4971	1.01192	0.006	endoglucanase, putative, expressed
LOC_Os02g50470	Chr2:30813481-30814721	OsMDH1OX-1	NIP	1.40048	4.57046	1.70642	0.00015	glycosyl transferase 8 domain containing protein, putative, expressed
LOC_Os02g50490	Chr2:30839198-30842592	OsMDH1OX-1	NIP	1.0373	4.1008	1.98307	5e-05	WD domain, G-beta repeat domain containing protein, expressed
LOC_Os02g50960	Chr2:31158902-31162062	OsMDH1OX-1	NIP	1.07682	7.35059	2.77108	5e-05	CSLA6 - cellulose synthase-like family A; mannan synthase, expressed
LOC_Os02g51060	Chr2:31228383-31232497	OsMDH1OX-1	NIP	3.41955	15.5777	2.18761	5e-05	ethylene-responsive transcription factor, putative, expressed
LOC_Os02g51110	Chr2:31266244-31269960	OsMDH1OX-1	NIP	5.27185	15.4026	1.54679	5e-05	annexin, putative, expressed
LOC_Os02g06300	Chr2:3141991-3152627	OsMDH1OX-1	NIP	37.256	80.9746	1.12	0.0035	GTP-binding protein lepA, putative, expressed
LOC_Os02g51670	Chr2:31648467-31650538	OsMDH1OX-1	NIP	146.822	457.921	1.64103	0.00305	expressed protein
LOC_Os02g51750	Chr2:31698160-31700503	OsMDH1OX-1	NIP	6.07182	19.5236	1.68502	5e-05	expressed protein
LOC_Os02g52280	Chr2:31791008-31793891	OsMDH1OX-1	NIP	2.00789	9.90915	2.30308	5e-05	peptidase, M24 family protein, putative, expressed
LOC_Os02g06360	Chr2:3179476-3182791	OsMDH1OX-1	NIP	1.71019	5.238	1.61486	0.0004	uncharacterized protein CPn_0526/CP_0226/CPj0526/CpB0547, putative, expressed
LOC_Os02g52280	Chr2:31805976-31807891	OsMDH1OX-1	NIP	4.07615	13.5457	1.73255	0.00035	chlorophyll A-B binding protein, putative, expressed
LOC_Os02g06380	Chr2:3187940-3190190	OsMDH1OX-1	NIP	11.7324	26.3932	1.16967	0.00505	plant-specific domain TIGR01627 family protein, expressed
LOC_Os02g52280	Chr2:32008013-32017071	OsMDH1OX-1	NIP	0.098315	1.17976	3.58493	0.00135	phosphate carrier protein, mitochondrial precursor, putative, expressed
LOC_Os02g52370	Chr2:32052565-32055897	OsMDH1OX-1	NIP	0.536922	1.68357	1.64874	0.0089	expressed protein
LOC_Os02g52420	Chr2:32081281-32085569	OsMDH1OX-1	NIP	25.1624	52.5248	1.06173	0.00695	nitrate reductase, putative, expressed
LOC_Os02g06430	Chr2:3212391-3216645	OsMDH1OX-1	NIP	3.47795	24.942	2.84227	5e-05	DUF292 domain containing protein, expressed
LOC_Os02g52650	Chr2:32199521-32201722	OsMDH1OX-1	NIP	28.0165	88.7421	1.66334	5e-05	COP1, putative, expressed
LOC_Os02g52860	Chr2:32319363-32323332	OsMDH1OX-1	NIP	22.0104	66.4399	1.59386	0.00045	expressed protein
LOC_Os02g53130	Chr2:32513738-32517155	OsMDH1OX-1	NIP	0.932118	21.0322	4.49595	5e-05	ZOS2-17 - C2H2 zinc finger protein, expressed
LOC_Os02g53140	Chr2:32528036-32533583	OsMDH1OX-1	NIP	11.3149	41.7571	1.88379	5e-05	heat shock protein DnaJ, putative, expressed
LOC_Os02g53530	Chr2:32750100-32751400	OsMDH1OX-1	NIP	12.881	49.8848	1.95336	5e-05	glutamate receptor, putative, expressed
LOC_Os02g54130	Chr2:33169842-33175612	OsMDH1OX-1	NIP	27.8932	65.9631	1.24174	0.0019	expressed protein
LOC_Os02g54140	Chr2:33179485-33180458	OsMDH1OX-1	NIP	0.323065	3.80464	3.55787	0.0028	zinc finger, C3HC4 type domain containing protein, expressed
LOC_Os02g54254	Chr2:33253086-33266582	OsMDH1OX-1	NIP	3.20753	24.3583	2.92488	5e-05	zinc finger, C3HC4 type domain containing protein, expressed
LOC_Os02g06605	Chr2:3327797-3328578	OsMDH1OX-1	NIP	2.84468	9.62189	1.75805	0.0002	expressed protein
LOC_Os02g55480	Chr2:33975821-33978376	OsMDH1OX-1	NIP	17.9283	68.0983	1.92538	5e-05	dihydroflavonol-4-reductase, putative, expressed
LOC_Os02g55520	Chr2:33990619-33996854	OsMDH1OX-1	NIP	14.8313	33.8282	1.18958	0.0039	3-ketoacyl-CoA synthase, putative, expressed
LOC_Os02g06754	Chr2:3408023-3409076	OsMDH1OX-1	NIP	0.662613	2.96763	2.16307	0.0055	expressed protein
LOC_Os02g01590	Chr2:343056-347196	OsMDH1OX-1	NIP	0.342531	57.6034	7.39378	5e-05	glycosyl hydrolases, putative, expressed
LOC_Os02g06810	Chr2:3434314-3438492	OsMDH1OX-1	NIP	0.379616	1.06147	1.48345	0.00195	retrotransposon protein, putative, unclassified, expressed
LOC_Os02g06840	Chr2:3453298-3457588	OsMDH1OX-1	NIP	3.88586	12.9307	1.73449	5e-05	galactosyltransferase, putative, expressed
LOC_Os02g56440	Chr2:34559237-34560374	OsMDH1OX-1	NIP	32.15	78.4463	1.28688	0.0005	expressed protein
LOC_Os02g56860	Chr2:34853786-34855812	OsMDH1OX-1	NIP	0.14179	1.05327	2.89305	0.00235	ELMO/CED-12 family protein, putative, expressed
LOC_Os02g56880	Chr2:34862546-34872882	OsMDH1OX-1	NIP	0.846535	4.48994	2.40705	5e-05	OTU-like cysteine protease family protein, putative, expressed
LOC_Os02g06910	Chr2:3486812-3492950	OsMDH1OX-1	NIP	7.21449	14.5217	1.00924	0.00385	auxin response factor 6, putative, expressed
LOC_Os02g57100	Chr2:34934530-34936977	OsMDH1OX-1	NIP	6.4803	23.7188	1.8719	5e-05	aquaporin protein, putative, expressed
LOC_Os02g57100	Chr2:34963623-34966602	OsMDH1OX-1	NIP	9.42677	22.9006	1.28055	0.0004	protein binding protein, putative, expressed
LOC_Os02g57110	Chr2:34967596-34969266	OsMDH1OX-1	NIP	3.83247	11.9202	1.63706	0.0003	expressed protein
LOC_Os02g57160	Chr2:35004913-35009538	OsMDH1OX-1	NIP	4.71442	89.9374	4.25377	5e-05	ZOS2-19 - C2H2 zinc finger protein, expressed
LOC_Os02g57410	Chr2:35178241-35184158	OsMDH1OX-1	NIP	34.6281	130.376	1.91266	5e-05	PPR repeat containing protein, expressed
LOC_Os02g57720	Chr2:35349672-35351454	OsMDH1OX-1	NIP	71.6282	354.068	2.30543	0.00075	F-box domain containing protein, expressed
LOC_Os02g57750	Chr2:35362823-35368901	OsMDH1OX-1	NIP	10.326	31.6694	1.61681	0.00015	DEAD/DEAH box helicase, putative, expressed
LOC_Os02g57780	Chr2:35379377-35385147	OsMDH1OX-1	NIP	2.62929	5.85807	1.15575	0.0022	methionine adenosyltransferase regulatory beta subunit-related, putative, expressed
LOC_Os02g57790	Chr2:35389603-35390587	OsMDH1OX-1	NIP	0.421097	53.2541	6.9826	5e-05	oxidoreductase, putative, expressed
LOC_Os02g57800	Chr2:35400294-35403096	OsMDH1OX-1	NIP	1.02332	2.70053	1.39998	0.00175	expressed protein
LOC_Os02g58070	Chr2:35545504-35548352	OsMDH1OX-1	NIP	5.66476	12.0951	1.09433	0.00385	oxidoreductase, putative, expressed
LOC_Os02g58250	Chr2:35656791-35660536	OsMDH1OX-1	NIP	0.925445	2.77375	1.58362	0.0002	expressed protein
LOC_Os02g58270	Chr2:35665165-35667491	OsMDH1OX-1	NIP	13.4065	31.2583	1.22131	0.0052	metallo-beta-lactamase family protein, putative, expressed
LOC_Os02g58310	Chr2:35676787-35678078	OsMDH1OX-1	NIP	4.55364	374.232	6.36077	5e-05	expressed protein
LOC_Os02g07010	Chr2:3580316-3581779	OsMDH1OX-1	NIP	7.00965	17.5321	1.32259	0.0003	expressed protein
LOC_Os02g07010	Chr2:3619837-3622862	OsMDH1OX-1	NIP	4.77809	12.21	1.35356	0.00015	glyoxalase family protein, putative, expressed
LOC_Os02g07160	Chr2:3674672-3679955	OsMDH1OX-1	NIP	14.6026	85.4521	2.5489	5e-05	glyoxalase family protein, putative, expressed
LOC_Os02g07480	Chr2:3855933-3863872	OsMDH1OX-1	NIP	1.36165	4.1287	1.60033	0.00185	transglycosylase SLT domain containing protein, expressed
LOC_Os02g01730	Chr2:404244-406691	OsMDH1OX-1	NIP	3.24211	7.81827	1.26992	0.00065	serine/threonine-protein kinase At1g18390 precursor, putative, expressed
LOC_Os02g07820	Chr2:4095629-4098081	OsMDH1OX-1	NIP	2.45219	6.70171	1.45046	0.0002	DUF581 domain containing protein, expressed
LOC_Os02g07830	Chr2:4103332-4105657	OsMDH1OX-1	NIP	0.894828	5.96748	2.73744	5e-05	OsHKT1;3 - Na+ transporter, expressed
LOC_Os02g07930	Chr2:4149769-4151244	OsMDH1OX-1	NIP	4.02088	69.8754	4.1192	5e-05	B-box zinc finger family protein, putative, expressed
LOC_Os02g08100	Chr2:4280498-4285931	OsMDH1OX-1	NIP	7.80425	26.945	1.78769	5e-05	AMP-binding domain containing protein, expressed
LOC_Os02g08110	Chr2:4286998-4288841	OsMDH1OX-1	NIP	14.2407	29.3024	1.041	0.0023	membrane associated DUF588 domain containing protein, putative, expressed
LOC_Os02g08150	Chr2:4315274-4316961	OsMDH1OX-1	NIP	49.1732	135.061	1.45767	0.00105	CCT/B-box zinc finger protein, putative, expressed
LOC_Os02g08230	Chr2:4355044-4362388	OsMDH1OX-1	NIP	1.4004	4.661	1.7348	0.00025	WAX2, putative, expressed
LOC_Os02g01830	Chr2:458595-459988	OsMDH1OX-1	NIP	1.62978	6.82272	2.06567	5e-05	expressed protein
LOC_Os02g09220	Chr2:4740043-4743193	OsMDH1OX-1	NIP	0.386079	1.5473	2.00279	0.0012	cytochrome P450, putative, expressed
LOC_Os02g09250	Chr2:4765150-4767215	OsMDH1OX-1	NIP	1.40597	8.81858	2.64898	5e-05	cytochrome P450 71D10, putative, expressed
LOC_Os02g09359	Chr2:4808233-4817119	OsMDH1OX-1	NIP	1.1343	3.55387	1.64759	0.0013	BRASSINOSTEROID INSENSITIVE 1-associated receptor kinase 1 precursor, putative, expressed
LOC_Os02g09400	Chr2:4826404-4828225	OsMDH1OX-1	NIP	2.96209	6.39964	1.11138	0.00385	cytochrome P450, putative, expressed
LOC_Os02g01880	Chr2:484666-487862	OsMDH1OX-1	NIP	1.36656	5.58039	2.02982	0.00375	U5 small nuclear ribonucleoprotein 200 kDa helicase, putative, expressed
LOC_Os02g09490	Chr2:4870141-4874082	OsMDH1OX-1	NIP	2.04896	6.85161	1.74155	0.00045	dehydrogenase, putative, expressed
LOC_Os02g09510	Chr2:4888512-4890159	OsMDH1OX-1	NIP	101.204	236.275	1.22321	0.00835	limonoid UDP-glucosyltransferase, putative, expressed
LOC_Os02g09590	Chr2:4936409-4937806	OsMDH1OX-1	NIP	74.2327	211.342	1.50945	0.0001	ribosome, putative, expressed
LOC_Os02g09630	Chr2:4949531-4952483	OsMDH1OX-1	NIP	0.398403	2.17418	2.44817	0.0003	GA20292-PA, putative, expressed
LOC_Os02g01100	Chr2:50255-55886	OsMDH1OX-1	NIP	4.84167	12.7342	1.39513	0.00025	transmembrane amino acid transporter protein, putative, expressed
LOC_Os02g10290	Chr2:5404702-5410764	OsMDH1OX-1	NIP	5.43164	19.7815	1.86469	5e-05	copper-transporting ATPase, putative, expressed
LOC_Os02g10310	Chr2:5414912-5418652	OsMDH1OX-1	NIP	36.4441	93.7525	1.36317	0.00135	fumarylacetoacetase, putative, expressed
LOC_Os02g10350	Chr2:5442078-5447380	OsMDH1OX-1	NIP	104.657	382.25	1.86885	0.00265	MLO domain containing protein, putative, expressed
LOC_Os02g10430	Chr2:5478697-5480881	OsMDH1OX-1	NIP	1.38067	3.78432	1.45467	0.004	1-5-phosphoribosyl-5-5-phosphoribosylaminomethylideneaminoimidazole-4-carboxamide isomerase, chloroplast precursor, putative, expressed
LOC_Os02g10470	Chr2:5501164-5504381	OsMDH1OX-1	NIP	0.846563	4.04671	2.25706	0.00045	EF hand family protein, putative, expressed
LOC_Os02g10500	Chr2:5519272-5519921	OsMDH1OX-1	NIP	8.87256	19.9538	1.16924	0.00215	expressed protein
LOC_Os02g10520	Chr2:5529941-5536941	OsMDH1OX-1	NIP	3.9222	10.0515	1.35768	0.0002	OsSub12 - Putative Subtilisin homologue, expressed
LOC_Os02g10590	Chr2:5567951-5569801	OsMDH1OX-1	NIP	4.00854	9.40038	1.22964	0.00425	peptidyl-prolyl cis-trans isomerase, FKBP-type, putative, expressed
LOC_Os02g10780	Chr2:5706635-5709127	OsMDH1OX-1	NIP	1.98833	5.42486	1.44803	0.0016	SPX domain containing protein, putative, expressed
LOC_Os02g10990	Chr2:5835516-5838974	OsMDH1OX-1	NIP	0.648445	16.757	4.69164	5e-05	FAD binding domain of DNA photolyase domain containing protein, expressed
LOC_Os02g11000	Chr2:5841780-5847597	OsMDH1OX-1	NIP	1.2535	11.9282	3.25034	5e-05	agenet domain containing protein, putative, expressed
LOC_Os02g11020	Chr2:5862710-5865569	OsMDH1OX-1	NIP	0.119597	1.00844	3.07587	0.0026	cytochrome P450 72A1, putative, expressed
LOC_Os02g11640	Chr2:5978153-5979961	OsMDH1OX-1	NIP	2.04444	51.8954	4.66583	5e-05	UDP-glucoronosyl and UDP-glucosyl transferase, putative, expressed
LOC_Os02g11705	Chr2:6020672-6021260	OsMDH1OX-1	NIP	1.47147	5.07022	1.78479	0.0095	expressed protein
LOC_Os02g11760	Chr2:6069030-6075807	OsMDH1OX-1	NIP	0.715336	6.42229	3.16639	5e-05	pleiotropic drug resistance protein, putative, expressed
LOC_Os02g11770	Chr2:6078177-6079147	OsMDH1OX-1	NIP	0.698819	11.0078	3.97747	0.00055	expressed protein
LOC_Os02g12790	Chr2:6705603-6707734	OsMDH1OX-1	NIP	4.35295	18.1617	2.06084	5e-05	GATA zinc finger domain containing protein, expressed
LOC_Os02g12890	Chr2:6802605-6805335	OsMDH1OX-1	NIP	2.20524	6.05159	1.45638	0.00055	cytochrome P450, putative, expressed
LOC_Os02g13020	Chr2:6902073-6903970	OsMDH1OX-1	NIP	14.0347	28.6403	1.02905	0.0065	expressed protein
LOC_Os02g13190	Chr2:7026616-7028304	OsMDH1OX-1	NIP	1.22932	7.60489	2.62906	5e-05	F-box family protein, putative, expressed
LOC_Os02g13290	Chr2:7078702-7080035	OsMDH1OX-1	NIP	2.33897	10.1578	2.11865	0.0001	phosphoethanolamine/phosphocholine phosphatase, putative, expressed
LOC_Os02g13350	Chr2:7123769-7126381	OsMDH1OX-1	NIP	2.5414	22.309	3.13393	5e-05	hydrolase, NUDIX family, domain containing protein, expressed
LOC_Os02g01130	Chr2:73155-73864	OsMDH1OX-1	NIP	1.03155	3.70768	1.8457	0.00455	expressed protein
LOC_Os02g13800	Chr2:7463931-7465506	OsMDH1OX-1	NIP	1.1267	25.4065	4.49503	5e-05	HSF-type DNA-binding domain containing protein, expressed
LOC_Os02g13870	Chr2:7515988-7519336	OsMDH1OX-1	NIP	0.381926	3.66806	3.26365	0.00015	aquaporin protein, putative, expressed
LOC_Os02g13950	Chr2:7594951-7599871	OsMDH1OX-1	NIP	0.805981	2.56384	1.66949	0.0016	NHL repeat-containing protein, putative, expressed
LOC_Os02g02340	Chr2:775493-778356	OsMDH1OX-1	NIP	2.75521	34.34	3.63965	5e-05	glycerol-3-phosphate acyltransferase, putative, expressed
LOC_Os02g14430	Chr2:7938408-7939842	OsMDH1OX-1	NIP	1.01297	10.4935	3.37283	5e-05	peroxidase precursor, putative, expressed
LOC_Os02g02380	Chr2:795065-796280	OsMDH1OX-1	NIP	0.216181	16.5568	6.25904	0.00025	suppressor of phythchrome A, putative, expressed
LOC_Os02g14490	Chr2:7985829-7988630	OsMDH1OX-1	NIP	0.440682	1.98688	2.17269	0.0004	MYB family transcription factor, putative, expressed
LOC_Os02g14760	Chr2:8164660-8169145	OsMDH1OX-1	NIP	12.1718	30.8353	1.34104	0.0013	CID11, putative, expressed
LOC_Os02g14800	Chr2:8209594-8223356	OsMDH1OX-1	NIP	2.62046	8.04288	1.61789	0.0003	expressed protein
LOC_Os02g14840	Chr2:8244346-8248444	OsMDH1OX-1	NIP	0.376536	6.20366	4.04226	5e-05	potassium channel KAT1, putative, expressed
LOC_Os02g15640	Chr2:8801324-8805453	OsMDH1OX-1	NIP	65.9694	141.901	1.10501	0.0026	CAPIP1, putative, expressed
LOC_Os02g02520	Chr2:896073-900377	OsMDH1OX-1	NIP	31.4194	73.5951	1.22795	0.00135	expressed protein
LOC_Os02g15860	Chr2:8973731-8974016	OsMDH1OX-1	NIP	5.33236	36.4027	2.7712	0.00255	expressed protein
LOC_Os02g15870	Chr2:8976764-8981140	OsMDH1OX-1	NIP	15.5141	35.0948	1.17767	0.00145	molybdenum cofactor biosynthesis protein 1, putative, expressed
LOC_Os02g15950	Chr2:9042075-9046141	OsMDH1OX-1	NIP	1.38774	4.19553	1.59611	0.00035	OsFBK5 - F-box domain and kelch repeat containing protein, expressed
LOC_Os02g16680	Chr2:9535409-9538490	OsMDH1OX-1	NIP	7.65166	28.0707	1.87522	5e-05	bZIP transcription factor domain containing protein, expressed
LOC_Os03g02685	Chr3:1002393-1003086	OsMDH1OX-1	NIP	17.6366	55.6727	1.6584	5e-05	lysM domain containing protein, putative, expressed
LOC_Os03g18030	Chr3:10038839-10044429	OsMDH1OX-1	NIP	2.04634	18.206	3.1533	5e-05	leucoanthocyanidin dioxygenase, putative, expressed
LOC_Os03g18070	Chr3:10080247-10083451	OsMDH1OX-1	NIP	16.7131	253.8	3.92464	5e-05	omega-3 fatty acid desaturase, chloroplast precursor, putative, expressed
LOC_Os03g18130	Chr3:10116218-10124384	OsMDH1OX-1	NIP	3.04158	109.886	5.17504	5e-05	asparagine synthetase, putative, expressed
LOC_Os03g18140	Chr3:10147976-10153118	OsMDH1OX-1	NIP	4.60629	24.5627	2.41479	5e-05	expressed protein
LOC_Os03g18160	Chr3:10171788-10174514	OsMDH1OX-1	NIP	5.91038	30.7251	2.3781	5e-05	mitochondrial carrier protein, putative, expressed
LOC_Os03g18170	Chr3:10184581-10190331	OsMDH1OX-1	NIP	1.24879	16.4782	3.72196	0.0002	STE_MEKK_ste11_MAP3K.13 - STE kinases include homologs to sterile 7, sterile 11 and sterile 20 from yeast, expressed
LOC_Os03g18370	Chr3:10292290-10295670	OsMDH1OX-1	NIP	1.40175	3.35334	1.25837	0.00875	MRH1, putative, expressed
LOC_Os03g18850	Chr3:10562230-10563279	OsMDH1OX-1	NIP	2.18837	39.9254	4.18938	5e-05	pathogenesis-related Bet v I family protein, putative, expressed
LOC_Os03g19190	Chr3:10752593-10759931	OsMDH1OX-1	NIP	0.4336	1.12151	1.371	0.0064	TOPBP1C - Similar to DNA replication protein TOPBP1 from, expressed
LOC_Os03g19200	Chr3:10772279-10775798	OsMDH1OX-1	NIP	1.41677	7.77057	2.45542	5e-05	DNAJ heat shock N-terminal domain-containing protein, putative, expressed
LOC_Os03g19240	Chr3:10816006-10820325	OsMDH1OX-1	NIP	4.58835	41.4959	3.17692	5e-05	AMP-binding enzyme, putative, expressed
LOC_Os03g19290	Chr3:10848473-10850026	OsMDH1OX-1	NIP	1.25704	7.86039	2.64457	0.0001	mitochondrial import inner membrane translocase subunit Tim17, putative, expressed
LOC_Os03g19420	Chr3:10926468-10927950	OsMDH1OX-1	NIP	0.154987	8.59991	5.7941	0.00165	nicotianamine synthase, putative, expressed
LOC_Os03g19560	Chr3:10992828-10997554	OsMDH1OX-1	NIP	26.6819	118.699	2.15337	0.00085	tetratricopeptide repeat domain containing protein, expressed
LOC_Os03g19990	Chr3:11266820-11270098	OsMDH1OX-1	NIP	0.762812	5.54701	2.86231	5e-05	WD40-like Beta Propeller Repeat family protein, expressed
LOC_Os03g20020	Chr3:11283339-11287896	OsMDH1OX-1	NIP	3.91621	14.445	1.88304	5e-05	plant neutral invertase domain containing protein, expressed
LOC_Os03g20170	Chr3:11395981-11398995	OsMDH1OX-1	NIP	4.94916	11.2184	1.18061	0.0021	ABC transporter, ATP-binding protein, putative, expressed
LOC_Os03g02920	Chr3:1172249-1176258	OsMDH1OX-1	NIP	1.09377	26.2662	4.58582	5e-05	peroxidase precursor, putative, expressed
LOC_Os03g20850	Chr3:11805188-11807807	OsMDH1OX-1	NIP	0.577263	1.48011	1.3584	0.00945	exostosin family domain containing protein, expressed
LOC_Os03g21620	Chr3:12340179-12344341	OsMDH1OX-1	NIP	5.02667	10.8188	1.10586	0.0026	AGC_AGC_other_RS6K_like.1 - ACG kinases include homologs to PKA, PKG and PKC, expressed
LOC_Os03g03034	Chr3:1235372-1245060	OsMDH1OX-1	NIP	4.284	26.8718	2.64906	5e-05	flavonol synthase/flavanone 3-hydroxylase, putative, expressed
LOC_Os03g21680	Chr3:12374207-12380329	OsMDH1OX-1	NIP	15.2428	33.0205	1.11524	0.00525	phospholipid-transporting ATPase, putative, expressed
LOC_Os03g21850	Chr3:12492931-12500194	OsMDH1OX-1	NIP	2.06383	4.21932	1.03169	0.00735	nucleotidyltransferase, putative, expressed
LOC_Os03g21870	Chr3:12509515-12510664	OsMDH1OX-1	NIP	0.221955	1.41209	2.66949	0.003	DUF623 domain containing protein, expressed
LOC_Os03g21890	Chr3:12524475-12528883	OsMDH1OX-1	NIP	5.15346	88.6872	4.10511	5e-05	potassium transporter, putative, expressed
LOC_Os03g22170	Chr3:12713328-12714584	OsMDH1OX-1	NIP	0.208526	2.35583	3.49794	0.00055	AP2 domain containing protein, expressed
LOC_Os03g22200	Chr3:12729247-12731470	OsMDH1OX-1	NIP	1.83362	32.5514	4.14995	5e-05	nodulin MtN3 family protein, putative, expressed
LOC_Os03g22230	Chr3:12753582-12754667	OsMDH1OX-1	NIP	2.04122	9.07525	2.15251	0.00015	POEI47 - Pollen Ole e I allergen and extensin family protein precursor, expressed
LOC_Os03g22250	Chr3:12758055-12763072	OsMDH1OX-1	NIP	0.33401	1.95625	2.55013	0.00185	POEI48 - Pollen Ole e I allergen and extensin family protein precursor, putative, expressed
LOC_Os03g22510	Chr3:12929936-12930797	OsMDH1OX-1	NIP	0.507804	7.16272	3.81816	0.0001	expressed protein
LOC_Os03g22720	Chr3:13122566-13124496	OsMDH1OX-1	NIP	11.6754	25.8797	1.14835	0.00215	expressed protein
LOC_Os03g22790	Chr3:13161912-13164014	OsMDH1OX-1	NIP	21.2514	195.063	3.19831	5e-05	beta-amylase, putative, expressed
LOC_Os03g23980	Chr3:13608895-13612083	OsMDH1OX-1	NIP	12.3971	76.9247	2.63344	5e-05	NAD dependent epimerase/dehydratase family protein, putative, expressed
LOC_Os03g24220	Chr3:13776968-13788687	OsMDH1OX-1	NIP	4.89669	10.4457	1.09303	0.00245	villin protein, putative, expressed
LOC_Os03g24640	Chr3:14032515-14037330	OsMDH1OX-1	NIP	0.0828908	1.32287	3.99631	0.00345	terpene synthase, putative, expressed
LOC_Os03g25080	Chr3:14323783-14325690	OsMDH1OX-1	NIP	3.14234	7.68637	1.29046	0.00905	OsFBX86 - F-box domain containing protein, expressed
LOC_Os03g25440	Chr3:14543749-14544785	OsMDH1OX-1	NIP	1.48968	5.44762	1.87062	0.00035	expressed protein
LOC_Os03g25790	Chr3:14759851-14767857	OsMDH1OX-1	NIP	4.07632	44.9544	3.46312	5e-05	glycosyl hydrolases family 17 protein, expressed
LOC_Os03g25850	Chr3:14788218-14789916	OsMDH1OX-1	NIP	0.267415	20.4554	6.25726	5e-05	expressed protein
LOC_Os03g26210	Chr3:15000061-15002205	OsMDH1OX-1	NIP	3.50567	119.065	5.08591	5e-05	helix-loop-helix DNA-binding domain containing protein, expressed
LOC_Os03g03490	Chr3:1508099-1509682	OsMDH1OX-1	NIP	6.99547	25.6101	1.87222	5e-05	expressed protein
LOC_Os03g03500	Chr3:1511321-1513228	OsMDH1OX-1	NIP	3.62697	21.2654	2.55167	5e-05	heavy metal-associated domain containing protein, expressed
LOC_Os03g26530	Chr3:15149938-15151951	OsMDH1OX-1	NIP	0.283481	5.37368	4.24459	5e-05	3-ketoacyl-CoA synthase, putative, expressed
LOC_Os03g26870	Chr3:15329519-15334903	OsMDH1OX-1	NIP	11.7969	58.7713	2.3167	5e-05	WD-40 repeat family protein, putative, expressed
LOC_Os03g26910	Chr3:15381802-15384274	OsMDH1OX-1	NIP	0.189565	3.48644	4.20099	5e-05	uncharacterized glycosyl hydrolase Rv2006/MT2062, putative, expressed
LOC_Os03g27010	Chr3:15460736-15463112	OsMDH1OX-1	NIP	11.4286	24.8113	1.11834	0.0032	expressed protein
LOC_Os03g27019	Chr3:15467830-15473842	OsMDH1OX-1	NIP	24.7615	160.907	2.70005	0.00605	expressed protein
LOC_Os03g27040	Chr3:15479742-15482139	OsMDH1OX-1	NIP	5.5598	24.7983	2.15714	5e-05	heavy metal-associated domain containing protein, expressed
LOC_Os03g27190	Chr3:15567898-15572135	OsMDH1OX-1	NIP	3.50977	8.99745	1.35814	0.00135	ICE-like protease p20 domain containing protein, putative, expressed
LOC_Os03g27280	Chr3:15628099-15632465	OsMDH1OX-1	NIP	8.94573	27.7262	1.63198	5e-05	CAMK_CAMK_like.19 - CAMK includes calcium/calmodulin depedent protein kinases, expressed
LOC_Os03g03590	Chr3:1567981-1571987	OsMDH1OX-1	NIP	7.13317	20.4215	1.51747	0.00025	transporter, monovalent cation:proton antiporter-2 family, putative, expressed
LOC_Os03g03600	Chr3:1579315-1580910	OsMDH1OX-1	NIP	0.393592	2.32505	2.56249	5e-05	fasciclin-like arabinogalactan protein, putative, expressed
LOC_Os03g27980	Chr3:16071004-16072780	OsMDH1OX-1	NIP	0.197489	2.42882	3.62041	0.0001	glucan endo-1,3-beta-glucosidase precursor, putative, expressed
LOC_Os03g27990	Chr3:16072831-16078897	OsMDH1OX-1	NIP	2.10565	7.10788	1.75516	0.0001	STRUBBELIG-RECEPTOR FAMILY 7 precursor, putative, expressed
LOC_Os03g28140	Chr3:16182021-16192749	OsMDH1OX-1	NIP	3.32592	9.12611	1.45625	0.00045	1-phosphatidylinositol-4-phosphate 5-kinase/ zinc ion binding protein, putative, expressed
LOC_Os03g28160	Chr3:16209131-16210085	OsMDH1OX-1	NIP	0.438879	31.5492	6.16764	5e-05	jacalin-like lectin domain containing protein, expressed
LOC_Os03g28170	Chr3:16214380-16215458	OsMDH1OX-1	NIP	0.205603	7.44562	5.17846	0.00375	expressed protein
LOC_Os03g28300	Chr3:16282709-16290482	OsMDH1OX-1	NIP	15.8397	93.5172	2.56169	5e-05	protein kinase domain containing protein, expressed
LOC_Os03g03670	Chr3:1630160-1631864	OsMDH1OX-1	NIP	52.0093	327.815	2.65604	5e-05	expressed protein
LOC_Os03g29190	Chr3:16590186-16595991	OsMDH1OX-1	NIP	25.1919	58.9448	1.2264	0.0058	PDI, putative, expressed
LOC_Os03g30050	Chr3:17140990-17141764	OsMDH1OX-1	NIP	0.264002	4.49673	4.09026	0.00075	protein kinase family protein, putative, expressed
LOC_Os03g30519	Chr3:17409990-17412954	OsMDH1OX-1	NIP	9.12551	21.0787	1.20781	0.0007	expressed protein
LOC_Os03g03900	Chr3:1776270-1780899	OsMDH1OX-1	NIP	11.4703	28.5585	1.31602	0.0009	NIN, putative, expressed
LOC_Os03g31290	Chr3:17824177-17827706	OsMDH1OX-1	NIP	9.6313	59.7534	2.63322	5e-05	membrane-anchored ubiquitin-fold protein, putative, expressed
LOC_Os03g31679	Chr3:18085557-18087371	OsMDH1OX-1	NIP	31.0914	89.0494	1.51809	5e-05	annexin A7, putative, expressed
LOC_Os03g31706	Chr3:18110003-18112658	OsMDH1OX-1	NIP	6.69915	16.4099	1.29252	0.00075	expressed protein
LOC_Os03g31750	Chr3:18153142-18160127	OsMDH1OX-1	NIP	1.23092	3.97891	1.69264	0.00045	pyruvate, phosphate dikinase, chloroplast precursor, putative, expressed
LOC_Os03g03980	Chr3:1815438-1816490	OsMDH1OX-1	NIP	0.936838	4.03255	2.10582	0.0016	coiled-coil domain-containing protein 124, putative, expressed
LOC_Os03g04000	Chr3:1822238-1826140	OsMDH1OX-1	NIP	9.32376	25.1325	1.43057	5e-05	AMP-binding domain containing protein, expressed
LOC_Os03g04020	Chr3:1831331-1833506	OsMDH1OX-1	NIP	40.3491	90.4256	1.1642	0.0029	expansin precursor, putative, expressed
LOC_Os03g04050	Chr3:1852873-1857814	OsMDH1OX-1	NIP	9.50955	20.655	1.11904	0.0009	protein kinase family protein, putative, expressed
LOC_Os03g32490	Chr3:18575448-18577587	OsMDH1OX-1	NIP	27.7917	583.54	4.39211	0.0001	DUF1230 domain containing protein, expressed
LOC_Os03g32499	Chr3:18579734-18598616	OsMDH1OX-1	NIP	2.7547	22.1524	3.00749	5e-05	expressed protein
LOC_Os03g04100	Chr3:1873280-1878450	OsMDH1OX-1	NIP	0.844522	15.075	4.15788	5e-05	expressed protein
LOC_Os03g04140	Chr3:1892823-1897309	OsMDH1OX-1	NIP	14.4856	50.0335	1.78827	5e-05	serine acetyltransferase protein, putative, expressed
LOC_Os03g33090	Chr3:18935191-18936341	OsMDH1OX-1	NIP	0.477113	4.1608	3.12446	0.0007	DUF260 domain containing protein, putative, expressed
LOC_Os03g33580	Chr3:19183830-19191338	OsMDH1OX-1	NIP	4.67365	11.6478	1.31744	0.00075	mitotic checkpoint protein, putative, expressed
LOC_Os03g04190	Chr3:1920042-1921896	OsMDH1OX-1	NIP	0.501616	2.22869	2.15154	0.00045	cytochrome P450, putative, expressed
LOC_Os03g35920	Chr3:19925616-19926321	OsMDH1OX-1	NIP	0.614881	2.03992	1.73013	0.0087	expressed protein
LOC_Os03g35950	Chr3:19947339-19948211	OsMDH1OX-1	NIP	0.650574	3.36906	2.37256	0.00665	expressed protein
LOC_Os03g36080	Chr3:20018643-20019699	OsMDH1OX-1	NIP	9.18448	21.0904	1.19932	0.0008	expressed protein
LOC_Os03g36750	Chr3:20379615-20387075	OsMDH1OX-1	NIP	115.932	256.468	1.14549	0.0046	cbbY, putative, expressed
LOC_Os03g04470	Chr3:2073417-2075029	OsMDH1OX-1	NIP	28.3336	71.8635	1.34275	0.0002	expressed protein
LOC_Os03g01300	Chr3:208329-211839	OsMDH1OX-1	NIP	12.1081	75.8011	2.64624	5e-05	LTPL114 - Protease inhibitor/seed storage/LTP family protein precursor, expressed
LOC_Os03g37640	Chr3:20868324-20875717	OsMDH1OX-1	NIP	17.0481	113.624	2.73658	0.0002	MATE efflux family protein, putative, expressed
LOC_Os03g37830	Chr3:20978617-20985759	OsMDH1OX-1	NIP	2.84341	38.156	3.74621	5e-05	potassium transporter, putative, expressed
LOC_Os03g37878	Chr3:21037193-21038297	OsMDH1OX-1	NIP	4.7325	66.5717	3.81423	5e-05	expressed protein
LOC_Os03g38730	Chr3:21498056-21500615	OsMDH1OX-1	NIP	64.6389	978.631	3.92029	5e-05	peroxisomal membrane protein, putative, expressed
LOC_Os03g38745	Chr3:21520108-21522077	OsMDH1OX-1	NIP	14.7698	32.353	1.13125	0.00125	serine/arginine repetitive matrix protein 1, putative, expressed
LOC_Os03g38870	Chr3:21599676-21600792	OsMDH1OX-1	NIP	1.04016	3.36669	1.69453	0.00045	dof zinc finger domain containing protein, putative, expressed
LOC_Os03g39110	Chr3:21728278-21731479	OsMDH1OX-1	NIP	0.885348	5.11436	2.53024	5e-05	expressed protein
LOC_Os03g01320	Chr3:219976-221070	OsMDH1OX-1	NIP	2.38671	10.744	2.17044	5e-05	LTPL116 - Protease inhibitor/seed storage/LTP family protein precursor, expressed
LOC_Os03g04660	Chr3:2211806-2213941	OsMDH1OX-1	NIP	0.295875	1.074	1.85993	0.00805	cytochrome P450 86A1, putative, expressed
LOC_Os03g39760	Chr3:22123329-22125643	OsMDH1OX-1	NIP	3.14985	55.5756	4.1411	5e-05	cytochrome P450, putative, expressed
LOC_Os03g39830	Chr3:22150322-22151612	OsMDH1OX-1	NIP	126.467	350.118	1.46908	0.0001	expressed protein
LOC_Os03g39860	Chr3:22164600-22169919	OsMDH1OX-1	NIP	13.0091	50.6193	1.96016	5e-05	acyl carrier protein, putative, expressed
LOC_Os03g40000	Chr3:22217149-22218152	OsMDH1OX-1	NIP	7.41818	15.7482	1.08605	0.00655	expressed protein
LOC_Os03g04680	Chr3:2223101-2225205	OsMDH1OX-1	NIP	2.88894	6.40957	1.14969	0.00385	cytochrome P450, putative, expressed
LOC_Os03g40100	Chr3:22281685-22284642	OsMDH1OX-1	NIP	2.41549	40.9751	4.08436	5e-05	ACT domain containing protein, expressed
LOC_Os03g40540	Chr3:22538340-22542520	OsMDH1OX-1	NIP	1.38765	5.99336	2.11072	5e-05	cytochrome P450, putative, expressed
LOC_Os03g40830	Chr3:22702918-22706164	OsMDH1OX-1	NIP	21.7342	73.1901	1.75168	0.0002	OsSub30 - Putative Subtilisin homologue, expressed
LOC_Os03g04770	Chr3:2272964-2276401	OsMDH1OX-1	NIP	44.485	178.956	2.00822	0.0004	beta-amylase, putative, expressed
LOC_Os03g40930	Chr3:22744327-22746916	OsMDH1OX-1	NIP	0.481033	6.4487	3.7448	5e-05	expressed protein
LOC_Os03g41080	Chr3:22827425-22833017	OsMDH1OX-1	NIP	62.4666	265.452	2.08729	0.00135	seed maturation protein PM23, putative, expressed
LOC_Os03g41330	Chr3:22976954-22979936	OsMDH1OX-1	NIP	5.94905	40.5191	2.76787	5e-05	DUF260 domain containing protein, putative, expressed
LOC_Os03g42130	Chr3:23450163-23452171	OsMDH1OX-1	NIP	20.2656	76.2318	1.91136	5e-05	gibberellin 20 oxidase 2, putative, expressed
LOC_Os03g42190	Chr3:23464715-23466453	OsMDH1OX-1	NIP	3.47811	8.93567	1.36127	0.00225	expressed protein
LOC_Os03g04920	Chr3:2367848-2374516	OsMDH1OX-1	NIP	8.08589	30.5254	1.91653	5e-05	multidrug resistance-associated protein, putative, expressed
LOC_Os03g42710	Chr3:23781110-23782726	OsMDH1OX-1	NIP	6.4656	17.3003	1.41994	0.0035	WD-40 repeat family protein, putative, expressed
LOC_Os03g42810	Chr3:23849969-23852188	OsMDH1OX-1	NIP	0.678097	7.62567	3.4913	5e-05	endonuclease/exonuclease/phosphatase family domain containing protein, expressed
LOC_Os03g42830	Chr3:23870182-23876307	OsMDH1OX-1	NIP	0.660447	2.358	1.83605	0.00105	MATE efflux family protein, putative, expressed
LOC_Os03g43390	Chr3:24189816-24197398	OsMDH1OX-1	NIP	12.0513	24.4348	1.01975	0.00475	F-box/LRR domain containing protein, putative, expressed
LOC_Os03g43720	Chr3:24449134-24453944	OsMDH1OX-1	NIP	3.01883	33.1564	3.45722	5e-05	transporter family protein, putative, expressed
LOC_Os03g43770	Chr3:24487875-24489307	OsMDH1OX-1	NIP	1.4136	4.38214	1.63226	0.00075	OsFBX97 - F-box domain containing protein, expressed
LOC_Os03g43930	Chr3:24651799-24657650	OsMDH1OX-1	NIP	4.38083	15.3914	1.81285	5e-05	START domain containing protein, expressed
LOC_Os03g43990	Chr3:24701062-24706728	OsMDH1OX-1	NIP	0.980042	4.10863	2.06774	5e-05	BTBN8 - Bric-a-Brac, Tramtrack, Broad Complex BTB domain with non-phototropic hypocotyl 3 NPH3 and coiled-coil domains, expressed
LOC_Os03g44540	Chr3:25069059-25075898	OsMDH1OX-1	NIP	1.77267	5.29282	1.57811	0.00015	nuclear transcription factor Y subunit, putative, expressed
LOC_Os03g44580	Chr3:25101779-25104610	OsMDH1OX-1	NIP	2.07243	13.82	2.73737	5e-05	DNA binding protein, putative, expressed
LOC_Os03g44670	Chr3:25147428-25151542	OsMDH1OX-1	NIP	3.54985	28.1725	2.98845	5e-05	expressed protein
LOC_Os03g44710	Chr3:25197056-25206961	OsMDH1OX-1	NIP	2.34408	12.8926	2.45946	5e-05	YABBY domain containing protein, putative, expressed
LOC_Os03g44740	Chr3:25219691-25221526	OsMDH1OX-1	NIP	0.893827	4.0303	2.17282	0.00015	cytochrome P450, putative, expressed
LOC_Os03g44810	Chr3:25268196-25273015	OsMDH1OX-1	NIP	0.574103	2.10578	1.87498	0.0026	expressed protein
LOC_Os03g45230	Chr3:25538861-25540143	OsMDH1OX-1	NIP	0.360057	1.4925	2.05144	0.00145	expressed protein
LOC_Os03g45390	Chr3:25624206-25627079	OsMDH1OX-1	NIP	6.23246	16.2867	1.38582	5e-05	glucan endo-1,3-beta-glucosidase precursor, putative, expressed
LOC_Os03g05290	Chr3:2562731-2564648	OsMDH1OX-1	NIP	147.293	447.355	1.60273	0.00855	aquaporin protein, putative, expressed
LOC_Os03g05320	Chr3:2581183-2583582	OsMDH1OX-1	NIP	13.9186	68.9567	2.30867	5e-05	expressed protein
LOC_Os03g45920	Chr3:25942716-25946741	OsMDH1OX-1	NIP	0.5684	7.49055	3.72009	5e-05	tubulin/FtsZ domain containing protein, putative, expressed
LOC_Os03g46060	Chr3:26032939-26033802	OsMDH1OX-1	NIP	3.92201	80.443	4.3583	5e-05	thaumatin family domain containing protein, expressed
LOC_Os03g46070	Chr3:26034425-26035357	OsMDH1OX-1	NIP	7.09676	119.703	4.07616	5e-05	thaumatin, putative, expressed
LOC_Os03g05340	Chr3:2610039-2618997	OsMDH1OX-1	NIP	1.01626	2.43	1.25769	0.0019	retrotransposon protein, putative, unclassified, expressed
LOC_Os03g46260	Chr3:26152124-26155504	OsMDH1OX-1	NIP	1.32506	3.36301	1.34369	0.00575	DUF581 domain containing protein, expressed
LOC_Os03g05350	Chr3:2619663-2624049	OsMDH1OX-1	NIP	1.47974	4.11836	1.47672	5e-05	retrotransposon protein, putative, unclassified, expressed
LOC_Os03g46570	Chr3:26363069-26364417	OsMDH1OX-1	NIP	13.007	40.1424	1.62584	5e-05	protein binding protein, putative, expressed
LOC_Os03g47034	Chr3:26602174-26602748	OsMDH1OX-1	NIP	1.1786	4.48726	1.92876	0.00845	expressed protein
LOC_Os03g47270	Chr3:26746796-26747692	OsMDH1OX-1	NIP	3.44461	26.9823	2.9696	5e-05	GCRP4 - Glycine and cysteine rich family protein precursor, expressed
LOC_Os03g47470	Chr3:26830502-26832107	OsMDH1OX-1	NIP	3.91304	8.50064	1.11928	0.00275	STE_PAK_Ste20_STLK.4 - STE kinases include homologs to sterile 7, sterile 11 and sterile 20 from yeast, expressed
LOC_Os03g47810	Chr3:27142153-27145616	OsMDH1OX-1	NIP	0.338287	1.81027	2.41988	0.0012	nodulin family protein, putative, expressed
LOC_Os03g47970	Chr3:27269704-27274117	OsMDH1OX-1	NIP	8.41571	17.5897	1.06357	0.00375	GATA transcription factor 25, putative, expressed
LOC_Os03g48000	Chr3:27287852-27294506	OsMDH1OX-1	NIP	15.8617	96.7782	2.60913	0.00025	CorA-like magnesium transporter protein, putative, expressed
LOC_Os03g48030	Chr3:27300726-27303993	OsMDH1OX-1	NIP	54.4697	111.11	1.02846	0.00545	integral membrane HPP family protein, putative, expressed
LOC_Os03g48060	Chr3:27334202-27337910	OsMDH1OX-1	NIP	12.4826	68.7293	2.46101	5e-05	class I glutamine amidotransferase, putative, expressed
LOC_Os03g48170	Chr3:27408273-27413242	OsMDH1OX-1	NIP	2.74547	8.98307	1.71016	5e-05	5-AMP-activated protein kinase-related, putative, expressed
LOC_Os03g48270	Chr3:27467402-27472759	OsMDH1OX-1	NIP	6.3265	53.0298	3.06732	5e-05	CAMK_CAMK_like.21 - CAMK includes calcium/calmodulin depedent protein kinases, expressed
LOC_Os03g05530	Chr3:2747955-2753329	OsMDH1OX-1	NIP	0.963855	13.8101	3.84076	5e-05	nodulin, putative, expressed
LOC_Os03g48300	Chr3:27487157-27503964	OsMDH1OX-1	NIP	14.4255	52.4084	1.86118	5e-05	histidine acid phosphatase, putative, expressed
LOC_Os03g48380	Chr3:27546110-27550077	OsMDH1OX-1	NIP	8.1739	19.7869	1.27545	0.00025	expressed protein
LOC_Os03g48450	Chr3:27587718-27592832	OsMDH1OX-1	NIP	6.51665	13.9929	1.10249	0.00205	SCARECROW, putative, expressed
LOC_Os03g48480	Chr3:27644550-27647533	OsMDH1OX-1	NIP	15.5632	44.4636	1.51449	5e-05	thioesterase family protein, putative, expressed
LOC_Os03g48626	Chr3:27723753-27729054	OsMDH1OX-1	NIP	27.1072	56.1435	1.05044	0.0028	expressed protein
LOC_Os03g48660	Chr3:27736290-27741513	OsMDH1OX-1	NIP	10.4973	21.4302	1.02963	0.00195	DUF1336 domain containing protein, expressed
LOC_Os03g48710	Chr3:27762911-27767124	OsMDH1OX-1	NIP	16.3771	39.3334	1.26408	0.00045	expressed protein
LOC_Os03g48780	Chr3:27790976-27792047	OsMDH1OX-1	NIP	0.933443	2.76621	1.56728	0.0053	Cupin domain containing protein, expressed
LOC_Os03g49250	Chr3:28045991-28048141	OsMDH1OX-1	NIP	12.7627	28.1723	1.14235	0.00065	OsFBO16 - F-box and other domain containing protein, expressed
LOC_Os03g05640	Chr3:2815437-2817367	OsMDH1OX-1	NIP	0.444941	1.31606	1.56454	0.00835	inorganic phosphate transporter, putative, expressed
LOC_Os03g49480	Chr3:28160046-28161410	OsMDH1OX-1	NIP	18.4937	41.8826	1.17932	0.00155	elongation of fatty acids protein 2, putative, expressed
LOC_Os03g49600	Chr3:28240284-28245347	OsMDH1OX-1	NIP	7.15764	19.9618	1.47968	5e-05	Os3bglu7 - beta-glucosidase, exo-beta-glucanse, expressed
LOC_Os03g49630	Chr3:28260580-28266479	OsMDH1OX-1	NIP	11.9941	118.03	3.29875	5e-05	expressed protein
LOC_Os03g49720	Chr3:28304984-28307930	OsMDH1OX-1	NIP	58.7109	211.397	1.84825	0.00235	PAP fibrillin family domain containing protein, expressed
LOC_Os03g49830	Chr3:28390075-28392181	OsMDH1OX-1	NIP	7.53073	19.5842	1.37883	0.0002	expressed protein
LOC_Os03g49940	Chr3:28470551-28473673	OsMDH1OX-1	NIP	9.77518	36.8892	1.916	5e-05	integral membrane protein, putative, expressed
LOC_Os03g50100	Chr3:28572781-28577117	OsMDH1OX-1	NIP	0.458833	1.22491	1.41664	0.0039	expressed protein
LOC_Os03g50160	Chr3:28604431-28606325	OsMDH1OX-1	NIP	0.772105	7.41644	3.26386	5e-05	plastocyanin-like domain containing protein, putative, expressed
LOC_Os03g50280	Chr3:28655239-28657434	OsMDH1OX-1	NIP	6.29096	16.681	1.40686	0.0018	GLTP domain containing protein, putative, expressed
LOC_Os03g05780	Chr3:2883004-2887922	OsMDH1OX-1	NIP	17.333	53.5717	1.62795	0.0003	4-coumarate--CoA ligase-like 7, putative, expressed
LOC_Os03g05800	Chr3:2897475-2900290	OsMDH1OX-1	NIP	22.0446	103.485	2.23093	5e-05	expressed protein
LOC_Os03g51010	Chr3:29150119-29153687	OsMDH1OX-1	NIP	2.95306	9.24273	1.64611	5e-05	hydrolase, alpha/beta fold family domain containing protein, expressed
LOC_Os03g51350	Chr3:29386199-29388063	OsMDH1OX-1	NIP	0.296678	7.72807	4.70314	0.0001	expressed protein
LOC_Os03g51530	Chr3:29479233-29479886	OsMDH1OX-1	NIP	0.201656	118.731	9.20158	0.0062	expressed protein
LOC_Os03g51580	Chr3:29516645-29519095	OsMDH1OX-1	NIP	1.78784	4.50777	1.3342	0.00095	helix-loop-helix DNA-binding domain containing protein, expressed
LOC_Os03g05900	Chr3:2958311-2960616	OsMDH1OX-1	NIP	0.522463	3.63048	2.79676	5e-05	expressed protein
LOC_Os03g52010	Chr3:29844795-29847027	OsMDH1OX-1	NIP	12.3225	105.065	3.09192	5e-05	lecithin cholesterol acyltransferase, putative, expressed
LOC_Os03g52040	Chr3:29858904-29864596	OsMDH1OX-1	NIP	0.305083	1.84503	2.59637	0.0005	OsSCP19 - Putative Serine Carboxypeptidase homologue, expressed
LOC_Os03g52120	Chr3:29927564-29930888	OsMDH1OX-1	NIP	8.47719	17.1545	1.01693	0.00355	DNA binding protein, putative, expressed
LOC_Os03g52380	Chr3:30076354-30077045	OsMDH1OX-1	NIP	0.847089	11.5711	3.77187	0.0006	PIII5 - Proteinase inhibitor II family protein precursor, expressed
LOC_Os03g52390	Chr3:30078323-30078929	OsMDH1OX-1	NIP	3.99794	63.8795	3.99803	5e-05	PIII1 - Proteinase inhibitor II family protein precursor, expressed
LOC_Os03g52630	Chr3:30181635-30185153	OsMDH1OX-1	NIP	6.34639	14.8466	1.22613	0.00045	endoglucanase, putative, expressed
LOC_Os03g52940	Chr3:30368952-30369800	OsMDH1OX-1	NIP	3.75155	10.5139	1.48674	0.00415	expressed protein
LOC_Os03g06090	Chr3:3048589-3051800	OsMDH1OX-1	NIP	3.13007	18.4055	2.55587	5e-05	high-affinity nickel-transport family protein, putative, expressed
LOC_Os03g53170	Chr3:30502404-30507088	OsMDH1OX-1	NIP	3.62365	7.36255	1.02276	0.0049	pentatricopeptide, putative, expressed
LOC_Os03g53300	Chr3:30593464-30596059	OsMDH1OX-1	NIP	53.2406	213.615	2.00441	0.00045	expressed protein
LOC_Os03g53340	Chr3:30603963-30607164	OsMDH1OX-1	NIP	0.98971	2.93364	1.56761	0.0048	HSF-type DNA-binding domain containing protein, expressed
LOC_Os03g53360	Chr3:30613948-30616157	OsMDH1OX-1	NIP	0.230166	1.62635	2.82089	0.00015	transferase family protein, putative, expressed
LOC_Os03g06120	Chr3:3068968-3074191	OsMDH1OX-1	NIP	2.87226	7.1211	1.30992	0.0004	PLAC8 family protein, expressed
LOC_Os03g53540	Chr3:30707828-30708737	OsMDH1OX-1	NIP	19.066	40.2927	1.07951	0.0053	expressed protein
LOC_Os03g53580	Chr3:30723318-30725615	OsMDH1OX-1	NIP	0.890853	2.10536	1.2408	0.00925	expressed protein
LOC_Os03g53660	Chr3:30764585-30773947	OsMDH1OX-1	NIP	1.42081	4.76176	1.74478	5e-05	Myosin head domain containing protein, expressed
LOC_Os03g53800	Chr3:30851705-30857333	OsMDH1OX-1	NIP	11.7774	41.9028	1.83103	0.00045	periplasmic beta-glucosidase precursor, putative, expressed
LOC_Os03g54000	Chr3:30959597-30963774	OsMDH1OX-1	NIP	34.5624	214.924	2.63655	0.0003	oligopeptide transporter, putative, expressed
LOC_Os03g54050	Chr3:30989896-30991939	OsMDH1OX-1	NIP	7.22711	26.6533	1.88282	5e-05	anther-specific proline-rich protein APG precursor, putative, expressed
LOC_Os03g54100	Chr3:31014826-31017449	OsMDH1OX-1	NIP	6.98742	21.8047	1.64181	0.00025	potassium channel protein, putative, expressed
LOC_Os03g54130	Chr3:31023378-31025227	OsMDH1OX-1	NIP	0.0897692	112.79	10.2951	0.00305	cysteine protease 1 precursor, putative, expressed
LOC_Os03g54860	Chr3:31180589-31190830	OsMDH1OX-1	NIP	0.818521	4.28402	2.38788	0.00105	60S ribosomal protein L13a-2, putative, expressed
LOC_Os03g55020	Chr3:31292067-31293554	OsMDH1OX-1	NIP	0.473741	3.98517	3.07247	5e-05	UDP-glucoronosyl and UDP-glucosyl transferase domain containing protein, expressed
LOC_Os03g55030	Chr3:31294496-31297158	OsMDH1OX-1	NIP	1.03619	4.65292	2.16685	5e-05	UDP-glucoronosyl and UDP-glucosyl transferase domain containing protein, expressed
LOC_Os03g55100	Chr3:31344933-31350836	OsMDH1OX-1	NIP	26.3648	70.3166	1.41525	0.0005	cyclic nucleotide-gated ion channel 2, putative, expressed
LOC_Os03g55250	Chr3:31448616-31449816	OsMDH1OX-1	NIP	1.6661	6.68435	2.00431	5e-05	cytochrome P450 81E1, putative, expressed
LOC_Os03g55350	Chr3:31487939-31490885	OsMDH1OX-1	NIP	0.583409	2.05042	1.81334	0.0002	OsSub31 - Putative Subtilisin homologue, expressed
LOC_Os03g55420	Chr3:31530775-31533526	OsMDH1OX-1	NIP	0.103293	1.03759	3.32842	0.00145	peroxidase precursor, putative, expressed
LOC_Os03g55530	Chr3:31597157-31599809	OsMDH1OX-1	NIP	1.60548	6.04923	1.91375	5e-05	HLS, putative, expressed
LOC_Os03g56060	Chr3:31930540-31934624	OsMDH1OX-1	NIP	2.52207	7.45143	1.56291	0.0007	CSLC9 - cellulose synthase-like family C, expressed
LOC_Os03g56260	Chr3:32064250-32071108	OsMDH1OX-1	NIP	0.660477	2.00884	1.60478	0.00315	kinesin motor domain containing protein, putative, expressed
LOC_Os03g56310	Chr3:32096846-32104074	OsMDH1OX-1	NIP	23.5267	49.3201	1.06788	0.0077	5-nucleotidase domain-containing protein, putative, expressed
LOC_Os03g56370	Chr3:32136887-32139508	OsMDH1OX-1	NIP	16.5813	75.3379	2.18382	5e-05	methyltransferase, putative, expressed
LOC_Os03g56820	Chr3:32375902-32378469	OsMDH1OX-1	NIP	0.463926	2.10265	2.18024	0.00605	fatty acid hydroxylase, putative, expressed
LOC_Os03g56930	Chr3:32423202-32424596	OsMDH1OX-1	NIP	0.234207	110.476	8.88173	0.0003	app1, putative, expressed
LOC_Os03g56950	Chr3:32432455-32435845	OsMDH1OX-1	NIP	7.63324	38.4701	2.33337	0.0002	phytochrome-interacting factor 4, putative, expressed
LOC_Os03g57070	Chr3:32532279-32540199	OsMDH1OX-1	NIP	14.6143	34.636	1.2449	0.0013	amine oxidase-related, putative, expressed
LOC_Os03g06520	Chr3:3271149-3276910	OsMDH1OX-1	NIP	58.0599	181.915	1.64765	0.00325	sulfate transporter, putative, expressed
LOC_Os03g57460	Chr3:32757005-32760635	OsMDH1OX-1	NIP	0.057132	0.85758	3.9079	0.00375	fasciclin domain containing protein, expressed
LOC_Os03g57569	Chr3:32824995-32828545	OsMDH1OX-1	NIP	5.02461	12.8871	1.35884	0.0003	expressed protein
LOC_Os03g57640	Chr3:32851424-32852782	OsMDH1OX-1	NIP	1.87217	6.31257	1.75351	0.002	gibberellin receptor GID1L2, putative, expressed
LOC_Os03g57660	Chr3:32859059-32866608	OsMDH1OX-1	NIP	3.27733	9.25429	1.4976	0.0009	peptidase, putative, expressed
LOC_Os03g57970	Chr3:33022995-33024100	OsMDH1OX-1	NIP	2.01119	6.21353	1.62736	0.0011	LTPL73 - Protease inhibitor/seed storage/LTP family protein precursor, expressed
LOC_Os03g57980	Chr3:33025901-33027430	OsMDH1OX-1	NIP	0.216866	1.32561	2.61178	0.00785	LTPL99 - Protease inhibitor/seed storage/LTP family protein precursor, expressed
LOC_Os03g57990	Chr3:33028008-33029181	OsMDH1OX-1	NIP	0.322515	1.64206	2.34806	0.00705	LTPL74 - Protease inhibitor/seed storage/LTP family protein precursor, expressed
LOC_Os03g58020	Chr3:33036314-33037134	OsMDH1OX-1	NIP	4.03663	10.0523	1.3163	0.0015	acetyltransferase, GNAT family, putative, expressed
LOC_Os03g58080	Chr3:33065376-33070874	OsMDH1OX-1	NIP	10.9112	39.9885	1.87378	0.00015	BT1 family protein, putative, expressed
LOC_Os03g58090	Chr3:33071715-33074593	OsMDH1OX-1	NIP	21.0183	44.2812	1.07505	0.0032	expressed protein
LOC_Os03g06570	Chr3:3310337-3312567	OsMDH1OX-1	NIP	0.0434943	2.414	5.79446	0.00915	IQ calmodulin-binding motif family protein, putative, expressed
LOC_Os03g58230	Chr3:33169839-33172105	OsMDH1OX-1	NIP	13.911	65.625	2.23803	5e-05	plant-specific domain TIGR01615 family protein, expressed
LOC_Os03g58260	Chr3:33193734-33198099	OsMDH1OX-1	NIP	5.1974	11.7662	1.17879	0.00225	indole-3-glycerol phosphate lyase, chloroplast precursor, putative, expressed
LOC_Os03g58470	Chr3:33304496-33305990	OsMDH1OX-1	NIP	43.8611	99.5752	1.18284	0.0014	retrotransposon protein, putative, Ty3-gypsy subclass, expressed
LOC_Os03g58480	Chr3:33310410-33314967	OsMDH1OX-1	NIP	9.95856	21.5031	1.11053	0.0041	seed specific protein Bn15D14A, putative, expressed
LOC_Os03g58570	Chr3:33346108-33349987	OsMDH1OX-1	NIP	1.48884	5.26063	1.82105	0.0001	WD domain, G-beta repeat domain containing protein, expressed
LOC_Os03g58580	Chr3:33360062-33362393	OsMDH1OX-1	NIP	10.1503	57.7725	2.50887	5e-05	nodulin, putative, expressed
LOC_Os03g58630	Chr3:33391352-33393615	OsMDH1OX-1	NIP	12.9641	29.5112	1.18675	0.00185	thioredoxin, putative, expressed
LOC_Os03g58940	Chr3:33563701-33566773	OsMDH1OX-1	NIP	2.66029	7.83016	1.55746	0.00045	LTPL83 - Protease inhibitor/seed storage/LTP family protein precursor, putative, expressed
LOC_Os03g59040	Chr3:33605271-33612455	OsMDH1OX-1	NIP	1.72865	7.54461	2.1258	5e-05	squalene synthetase, putative, expressed
LOC_Os03g59080	Chr3:33631922-33636847	OsMDH1OX-1	NIP	3.90343	10.4972	1.42719	0.0001	AMP-binding enzyme, putative, expressed
LOC_Os03g59320	Chr3:33771755-33773624	OsMDH1OX-1	NIP	18.9293	209.131	3.46571	5e-05	expressed protein
LOC_Os03g59570	Chr3:33905825-33907614	OsMDH1OX-1	NIP	0.18648	1.21833	2.70781	0.0008	IPP transferase, putative, expressed
LOC_Os03g60190	Chr3:34234445-34238406	OsMDH1OX-1	NIP	0.414324	1.16386	1.49008	0.00705	oxidoreductase, 2OG-Fe oxygenase family protein, putative, expressed
LOC_Os03g60250	Chr3:34267482-34268718	OsMDH1OX-1	NIP	2.08776	20.4293	3.29062	5e-05	membrane associated DUF588 domain containing protein, putative, expressed
LOC_Os03g60260	Chr3:34271315-34273067	OsMDH1OX-1	NIP	4.75579	24.8521	2.38561	5e-05	ANT1, putative, expressed
LOC_Os03g60350	Chr3:34320192-34325381	OsMDH1OX-1	NIP	4.88208	10.7726	1.14179	0.00155	leaf senescence related protein, putative, expressed
LOC_Os03g60370	Chr3:34334738-34340136	OsMDH1OX-1	NIP	2.64801	8.90078	1.74902	5e-05	histidine acid phosphatase, putative, expressed
LOC_Os03g60580	Chr3:34430583-34431200	OsMDH1OX-1	NIP	11.6263	135.181	3.53943	5e-05	actin-depolymerizing factor, putative, expressed
LOC_Os03g60639	Chr3:34464312-34465102	OsMDH1OX-1	NIP	14.1439	48.5582	1.77953	5e-05	expressed protein
LOC_Os03g61040	Chr3:34674982-34676923	OsMDH1OX-1	NIP	0.84443	2.11204	1.32259	0.00705	GIL1, putative, expressed
LOC_Os03g06850	Chr3:3469652-3471023	OsMDH1OX-1	NIP	1.01999	3.27828	1.68438	0.00225	B3 DNA binding domain containing protein, expressed
LOC_Os03g61090	Chr3:34707017-34707966	OsMDH1OX-1	NIP	75.3511	348.42	2.20913	5e-05	expressed protein
LOC_Os03g61160	Chr3:34739005-34740655	OsMDH1OX-1	NIP	0.215036	1.35268	2.65318	0.0015	expressed protein
LOC_Os03g61240	Chr3:34778668-34779756	OsMDH1OX-1	NIP	4.06757	12.812	1.65525	0.0003	expressed protein
LOC_Os03g61310	Chr3:34810076-34813242	OsMDH1OX-1	NIP	2.68455	5.60398	1.06177	0.00505	receptor-like protein kinase, putative, expressed
LOC_Os03g61360	Chr3:34825480-34828944	OsMDH1OX-1	NIP	1.37495	24.279	4.14226	5e-05	hydrolase, alpha/beta fold family domain containing protein, expressed
LOC_Os03g61780	Chr3:35025918-35028771	OsMDH1OX-1	NIP	1.34405	3.22339	1.262	0.0026	glucan endo-1,3-beta-glucosidase-related, putative, expressed
LOC_Os03g61829	Chr3:35053005-35055403	OsMDH1OX-1	NIP	0.910347	3.86327	2.08533	0.0011	haloacid dehalogenase-like hydrolase family protein, putative, expressed
LOC_Os03g61890	Chr3:35084771-35090299	OsMDH1OX-1	NIP	7.24372	68.1561	3.23404	5e-05	chloroplast protein import component Toc159, putative, expressed
LOC_Os03g62090	Chr3:35177571-35183423	OsMDH1OX-1	NIP	2.3881	16.1317	2.75596	5e-05	CESA5 - cellulose synthase, expressed
LOC_Os03g62200	Chr3:35238254-35241976	OsMDH1OX-1	NIP	1.30022	4.36027	1.74566	0.00115	ammonium transporter protein, putative, expressed
LOC_Os03g62240	Chr3:35253133-35254202	OsMDH1OX-1	NIP	24.2399	103.563	2.09505	5e-05	expressed protein
LOC_Os03g62510	Chr3:35392929-35398117	OsMDH1OX-1	NIP	29.0563	59.3461	1.0303	0.0075	amine oxidase, flavin-containing, domain containing protein, expressed
LOC_Os03g62670	Chr3:35467629-35469814	OsMDH1OX-1	NIP	52.4986	331.576	2.65899	5e-05	expressed protein
LOC_Os03g62780	Chr3:35520539-35523897	OsMDH1OX-1	NIP	31.7435	94.8691	1.57948	0.00025	S1 RNA binding domain containing protein, expressed
LOC_Os03g63060	Chr3:35657364-35659396	OsMDH1OX-1	NIP	0.267291	1.38393	2.37229	0.00135	P21-Rho-binding domain containing protein, putative, expressed
LOC_Os03g63310	Chr3:35777908-35781336	OsMDH1OX-1	NIP	9.36776	30.682	1.71162	5e-05	cytochrome P450 71E1, putative, expressed
LOC_Os03g63370	Chr3:35809963-35814672	OsMDH1OX-1	NIP	6.32044	17.5657	1.47466	0.00025	CRAL/TRIO domain containing protein, expressed
LOC_Os03g63420	Chr3:35830358-35832570	OsMDH1OX-1	NIP	45.9938	103.878	1.17538	0.0029	OsGrx_S14 - glutaredoxin subgroup II, expressed
LOC_Os03g63470	Chr3:35855444-35860549	OsMDH1OX-1	NIP	5.97538	12.6806	1.08552	0.0033	retrotransposon protein, putative, unclassified, expressed
LOC_Os03g63700	Chr3:35973549-35974651	OsMDH1OX-1	NIP	39.2886	138.051	1.81302	5e-05	AIG2-like family domain containing protein, expressed
LOC_Os03g63850	Chr3:36073171-36074582	OsMDH1OX-1	NIP	7.10186	16.9524	1.25522	0.0004	OsFBDUF19 - F-box and DUF domain containing protein, expressed
LOC_Os03g64014	Chr3:36177366-36180173	OsMDH1OX-1	NIP	2.70686	6.54218	1.27315	0.0034	expressed protein
LOC_Os03g64050	Chr3:36189258-36190656	OsMDH1OX-1	NIP	0.729387	4.51774	2.63085	5e-05	receptor protein kinase, putative, expressed
LOC_Os03g64070	Chr3:36203954-36205259	OsMDH1OX-1	NIP	123.937	424.398	1.77581	0.00075	uncharacterized protein PA4923, putative, expressed
LOC_Os03g07360	Chr3:3738778-3741715	OsMDH1OX-1	NIP	31.1838	83.5564	1.42195	0.0041	expressed protein
LOC_Os03g07440	Chr3:3776780-3777621	OsMDH1OX-1	NIP	24.4084	115.842	2.24671	5e-05	putativ eribonuclease P, putative, expressed
LOC_Os03g07480	Chr3:3797690-3804132	OsMDH1OX-1	NIP	3.70623	18.3335	2.30646	5e-05	sucrose transporter, putativ, expressed
LOC_Os03g07890	Chr3:4014425-4016478	OsMDH1OX-1	NIP	9.16301	30.1591	1.7187	5e-05	mitochondrial carrier protein, putative, expressed
LOC_Os03g07960	Chr3:4069588-4072442	OsMDH1OX-1	NIP	0.817095	56.2383	6.10491	5e-05	expressed protein
LOC_Os03g07990	Chr3:4081583-4085042	OsMDH1OX-1	NIP	10.3684	24.9746	1.26827	0.0003	acetyltransferase, GNAT family, putative, expressed
LOC_Os03g08070	Chr3:4119944-4127084	OsMDH1OX-1	NIP	7.74445	67.0851	3.11476	5e-05	copper-transporting ATPase PAA1, putative, expressed
LOC_Os03g08100	Chr3:4133457-4136490	OsMDH1OX-1	NIP	0.431591	8.92837	4.37066	5e-05	hydrolase, alpha/beta fold family protein, putative, expressed
LOC_Os03g08110	Chr3:4136959-4142715	OsMDH1OX-1	NIP	1.04218	3.53322	1.76137	0.001	hydrolase protein, putative, expressed
LOC_Os03g08250	Chr3:4199808-4200735	OsMDH1OX-1	NIP	5.52441	11.5011	1.05788	0.00875	expressed protein
LOC_Os03g08270	Chr3:4202591-4210305	OsMDH1OX-1	NIP	19.3344	56.2503	1.54069	0.00345	ataxin-2 C-terminal region family protein, expressed
LOC_Os03g08284	Chr3:4216695-4219065	OsMDH1OX-1	NIP	10.4338	25.0182	1.26172	0.0003	expressed protein
LOC_Os03g08320	Chr3:4236723-4238274	OsMDH1OX-1	NIP	3.06635	21.018	2.77703	5e-05	ZIM domain containing protein, putative, expressed
LOC_Os03g08360	Chr3:4266977-4271866	OsMDH1OX-1	NIP	5.03018	27.0441	2.42663	5e-05	3-ketoacyl-CoA synthase 10, putative, expressed
LOC_Os03g08460	Chr3:4343724-4345716	OsMDH1OX-1	NIP	1.13419	3.84741	1.76222	0.00175	AP2 domain containing protein, expressed
LOC_Os03g08490	Chr3:4367116-4368399	OsMDH1OX-1	NIP	172.717	456.48	1.40214	0.0093	AP2 domain containing protein, expressed
LOC_Os03g08550	Chr3:4397147-4408415	OsMDH1OX-1	NIP	2.71804	11.3966	2.06797	0.0002	STRUBBELIG-RECEPTOR FAMILY 6 precursor, putative, expressed
LOC_Os03g08624	Chr3:4441955-4443834	OsMDH1OX-1	NIP	3.179	11.0429	1.79648	0.00045	dihydroflavonol-4-reductase, putative, expressed
LOC_Os03g08740	Chr3:4513397-4518535	OsMDH1OX-1	NIP	6.3848	13.2307	1.05118	0.00275	expressed protein
LOC_Os03g08850	Chr3:4584341-4586848	OsMDH1OX-1	NIP	6.82597	14.9028	1.12648	0.00115	AUXIN SIGNALING F-BOX 2, putative, expressed
LOC_Os03g08900	Chr3:4606944-4616239	OsMDH1OX-1	NIP	0.58032	12.5013	4.42909	5e-05	MATE efflux family protein, putative, expressed
LOC_Os03g09110	Chr3:4737697-4741312	OsMDH1OX-1	NIP	6.1935	24.2848	1.97123	5e-05	mitochondrial carrier protein, putative, expressed
LOC_Os03g09220	Chr3:4815463-4820417	OsMDH1OX-1	NIP	9.07206	90.4587	3.31776	5e-05	stage II sporulation protein E, putative, expressed
LOC_Os03g09250	Chr3:4825615-4829747	OsMDH1OX-1	NIP	8.73572	333.734	5.25563	5e-05	inositol-3-phosphate synthase, putative, expressed
LOC_Os03g09880	Chr3:4913121-4914145	OsMDH1OX-1	NIP	2.38046	7.61069	1.67679	0.00115	AIR12, putative, expressed
LOC_Os03g09930	Chr3:4946322-4953950	OsMDH1OX-1	NIP	0.713332	1.88175	1.39943	0.0076	sulfate transporter, putative, expressed
LOC_Os03g10080	Chr3:5085623-5090353	OsMDH1OX-1	NIP	2.64458	74.2479	4.81124	5e-05	expressed protein
LOC_Os03g10090	Chr3:5098237-5100691	OsMDH1OX-1	NIP	9.39599	67.0938	2.83606	5e-05	transporter family protein, putative, expressed
LOC_Os03g10180	Chr3:5161509-5166769	OsMDH1OX-1	NIP	25.9713	102.699	1.98344	0.00035	expressed protein
LOC_Os03g10260	Chr3:5225042-5226496	OsMDH1OX-1	NIP	0.326849	2.20004	2.75083	0.00045	expressed protein
LOC_Os03g10320	Chr3:5261709-5263669	OsMDH1OX-1	NIP	1.4399	5.67991	1.9799	5e-05	expressed protein
LOC_Os03g10478	Chr3:5331109-5335911	OsMDH1OX-1	NIP	0.129538	2.42661	4.2275	5e-05	glycosyl hydrolase family 10 protein, putative, expressed
LOC_Os03g10500	Chr3:5341100-5347082	OsMDH1OX-1	NIP	0.431999	3.64198	3.07562	5e-05	adenylyl-sulfate kinase, putative, expressed
LOC_Os03g01880	Chr3:537608-542771	OsMDH1OX-1	NIP	4.84911	20.5952	2.08652	5e-05	possible lysine decarboxylase domain containing protein, expressed
LOC_Os03g10650	Chr3:5441738-5444255	OsMDH1OX-1	NIP	9.34189	29.1658	1.64249	5e-05	cyclin, putative, expressed
LOC_Os03g10860	Chr3:5582038-5582714	OsMDH1OX-1	NIP	16.4824	38.9244	1.23974	0.00145	expressed protein
LOC_Os03g01930	Chr3:571683-574066	OsMDH1OX-1	NIP	2.41407	34.2301	3.82572	5e-05	retrotransposon protein, putative, unclassified, expressed
LOC_Os03g11250	Chr3:5795409-5797232	OsMDH1OX-1	NIP	4.33695	16.0002	1.88334	5e-05	expressed protein
LOC_Os03g11550	Chr3:5983456-5988828	OsMDH1OX-1	NIP	4.63339	21.7747	2.23251	5e-05	protein of unknown function DUF1675 domain containing protein, expressed
LOC_Os03g11650	Chr3:6079157-6084525	OsMDH1OX-1	NIP	0.916602	3.03377	1.72674	0.0006	ATMAP70 protein, putative, expressed
LOC_Os03g11900	Chr3:6232978-6238297	OsMDH1OX-1	NIP	24.3193	69.588	1.51674	0.0008	transporter family protein, putative, expressed
LOC_Os03g12030	Chr3:6302789-6304928	OsMDH1OX-1	NIP	13.6918	51.3733	1.90771	5e-05	3-ketoacyl-CoA synthase, putative, expressed
LOC_Os03g12250	Chr3:6434789-6438530	OsMDH1OX-1	NIP	0.979099	3.14739	1.68463	0.00025	atypical receptor-like kinase MARK, putative, expressed
LOC_Os03g02040	Chr3:646946-649469	OsMDH1OX-1	NIP	0.396241	3.06326	2.95061	0.0018	remorin, putative, expressed
LOC_Os03g12510	Chr3:6624957-6626083	OsMDH1OX-1	NIP	2.74412	30.8717	3.49187	5e-05	non-symbiotic hemoglobin 2, putative, expressed
LOC_Os03g12520	Chr3:6626960-6630244	OsMDH1OX-1	NIP	0.116251	1.3522	3.54	0.0084	STRUBBELIG-RECEPTOR FAMILY 7 precursor, putative, expressed
LOC_Os03g12530	Chr3:6636575-6642114	OsMDH1OX-1	NIP	9.29775	71.2605	2.93815	5e-05	cation efflux family protein, putative, expressed
LOC_Os03g12700	Chr3:6776355-6778596	OsMDH1OX-1	NIP	0.988585	109.909	6.79673	5e-05	expressed protein
LOC_Os03g12840	Chr3:6901923-6907409	OsMDH1OX-1	NIP	5.39763	34.9257	2.69389	5e-05	Inositol 1, 3, 4-trisphosphate 5/6-kinase, putative, expressed
LOC_Os03g12890	Chr3:6947994-6957390	OsMDH1OX-1	NIP	2.15782	52.1856	4.596	0.00075	aminotransferase domain containing protein, putative, expressed
LOC_Os03g12910	Chr3:6957631-6962594	OsMDH1OX-1	NIP	21.2164	52.7631	1.31435	0.001	squalene monooxygenase, putative, expressed
LOC_Os03g12990	Chr3:7018342-7019303	OsMDH1OX-1	NIP	5.73618	18.3974	1.68134	0.00045	phytosulfokines precursor, putative, expressed
LOC_Os03g13010	Chr3:7029148-7031702	OsMDH1OX-1	NIP	29.7273	60.3589	1.02178	0.0084	U-box domain containing protein, expressed
LOC_Os03g13210	Chr3:7128180-7130342	OsMDH1OX-1	NIP	0.0803095	38.018	8.8869	0.00335	peroxidase precursor, putative, expressed
LOC_Os03g13250	Chr3:7147277-7151340	OsMDH1OX-1	NIP	1.01751	2.81592	1.46856	0.00325	peptide transporter PTR2, putative, expressed
LOC_Os03g13560	Chr3:7329102-7335053	OsMDH1OX-1	NIP	3.60632	12.9337	1.84253	5e-05	hydroxyproline-rich glycoprotein family protein, putative, expressed
LOC_Os03g13870	Chr3:7519734-7521478	OsMDH1OX-1	NIP	10.5155	85.3277	3.02049	5e-05	expressed protein
LOC_Os03g02240	Chr3:752023-756170	OsMDH1OX-1	NIP	1.13178	11.2651	3.3152	5e-05	AT-GTL1, putative, expressed
LOC_Os03g13950	Chr3:7565321-7567803	OsMDH1OX-1	NIP	49.8202	103.879	1.0601	0.00525	actin-depolymerizing factor, putative, expressed
LOC_Os03g14000	Chr3:7591867-7597447	OsMDH1OX-1	NIP	7.69782	16.8336	1.12882	0.00375	acyl CoA binding protein, putative, expressed
LOC_Os03g14030	Chr3:7610989-7614083	OsMDH1OX-1	NIP	0.200899	0.942987	2.23077	0.00225	thaumatin, putative, expressed
LOC_Os03g14040	Chr3:7615917-7618928	OsMDH1OX-1	NIP	36.4047	124.026	1.76845	5e-05	expressed protein
LOC_Os03g14050	Chr3:7626454-7629682	OsMDH1OX-1	NIP	2.63874	14.0128	2.40882	5e-05	thaumatin-like protein 1 precursor, putative, expressed
LOC_Os03g14110	Chr3:7667921-7670731	OsMDH1OX-1	NIP	13.2258	31.3409	1.24469	0.00395	expressed protein
LOC_Os03g14250	Chr3:7740868-7749369	OsMDH1OX-1	NIP	0.665667	7.14111	3.42328	5e-05	plant protein of unknown function DUF869 domain containing protein, expressed
LOC_Os03g14510	Chr3:7874536-7878430	OsMDH1OX-1	NIP	20.3478	56.8191	1.4815	0.00165	immature colon carcinoma transcript 1 protein precursor, putative, expressed
LOC_Os03g14654	Chr3:7965163-7966101	OsMDH1OX-1	NIP	16.1447	56.2484	1.80075	5e-05	LTPL108 - Protease inhibitor/seed storage/LTP family protein precursor, expressed
LOC_Os03g14720	Chr3:8003002-8008289	OsMDH1OX-1	NIP	3.29108	11.5088	1.8061	5e-05	transcription initiation factor IIF, alpha subunit domain containing protein, expressed
LOC_Os03g14730	Chr3:8010853-8012571	OsMDH1OX-1	NIP	7.70239	24.8784	1.69152	5e-05	gibberellin receptor GID1L2, putative, expressed
LOC_Os03g14900	Chr3:8122244-8126084	OsMDH1OX-1	NIP	0.481616	2.02354	2.07093	5e-05	NB-ARC/LRR disease resistance protein, putative, expressed
LOC_Os03g14915	Chr3:8132531-8134227	OsMDH1OX-1	NIP	0.149638	3.92341	4.71255	0.00915	expressed protein
LOC_Os03g15020	Chr3:8195945-8202168	OsMDH1OX-1	NIP	2.57476	26.766	3.37789	5e-05	beta-galactosidase precursor, putative, expressed
LOC_Os03g15390	Chr3:8415631-8419201	OsMDH1OX-1	NIP	23.5317	47.1432	1.00244	0.0051	GA17271-PA, putative, expressed
LOC_Os03g15690	Chr3:8656386-8660017	OsMDH1OX-1	NIP	5.3735	11.4068	1.08596	0.0021	phosphate carrier protein, mitochondrial precursor, putative, expressed
LOC_Os03g15740	Chr3:8679109-8682336	OsMDH1OX-1	NIP	19.5109	56.6228	1.53711	0.0001	uncharacterized TPR repeat-containing protein, putative, expressed
LOC_Os03g16030	Chr3:8834822-8835802	OsMDH1OX-1	NIP	0.748609	3.87401	2.37155	0.0015	hsp20/alpha crystallin family protein, putative, expressed
LOC_Os03g16060	Chr3:8851331-8854444	OsMDH1OX-1	NIP	3.87175	20.2666	2.38804	5e-05	expressed protein
LOC_Os03g16070	Chr3:8854462-8859539	OsMDH1OX-1	NIP	1.22651	3.02947	1.30451	0.0027	expressed protein
LOC_Os03g16350	Chr3:9022589-9023976	OsMDH1OX-1	NIP	10.6945	21.4346	1.00307	0.0035	DNA binding protein, putative, expressed
LOC_Os03g16600	Chr3:9157588-9157885	OsMDH1OX-1	NIP	7.27683	28.2866	1.95874	0.00285	expressed protein
LOC_Os03g16670	Chr3:9202540-9204717	OsMDH1OX-1	NIP	12.2175	171.343	3.80986	5e-05	haloacid dehalogenase-like hydrolase family protein, putative, expressed
LOC_Os03g16700	Chr3:9247330-9252610	OsMDH1OX-1	NIP	19.5565	57.2323	1.54918	5e-05	initiator-binding protein, putative, expressed
LOC_Os03g02530	Chr3:932237-934776	OsMDH1OX-1	NIP	0.956351	4.36649	2.19086	0.00015	OsRhmbd7 - Putative Rhomboid homologue, expressed
LOC_Os03g16920	Chr3:9411493-9416082	OsMDH1OX-1	NIP	1.01169	5.03194	2.31434	0.0001	DnaK family protein, putative, expressed
LOC_Os03g02560	Chr3:945958-949062	OsMDH1OX-1	NIP	29.0886	61.7074	1.08499	0.0058	cyclin-like F-box, putative, expressed
LOC_Os03g02610	Chr3:964179-965338	OsMDH1OX-1	NIP	0.533364	2.20565	2.04801	0.0037	glycosyl hydrolases family 16 protein, protein, expressed
LOC_Os03g17520	Chr3:9733145-9737565	OsMDH1OX-1	NIP	10.2512	27.9621	1.44768	0.0003	CDP-alcohol phosphatidyltransferase, putative, expressed
LOC_Os03g17590	Chr3:9783785-9788821	OsMDH1OX-1	NIP	1.44721	15.3702	3.40879	5e-05	cat eye syndrome critical region protein 5 precursor, putative, expressed
LOC_Os03g17600	Chr3:9788872-9791862	OsMDH1OX-1	NIP	32.5518	124.814	1.93897	0.00015	expressed protein
LOC_Os03g17790	Chr3:9899757-9900400	OsMDH1OX-1	NIP	9.6047	86.9752	3.17879	5e-05	OsRCI2-5 - Putative low temperature and salt responsive protein, expressed
LOC_Os03g17800	Chr3:9904419-9907008	OsMDH1OX-1	NIP	1.55497	12.0828	2.95799	5e-05	phosphatidylinositol transfer protein alpha isoform, putative, expressed
LOC_Os04g20270	Chr4:11316225-11328631	OsMDH1OX-1	NIP	4.95108	12.1147	1.29095	0.00095	transcriptional regulator Sir2 family protein, putative, expressed
LOC_Os04g20280	Chr4:11335425-11338820	OsMDH1OX-1	NIP	7.47928	24.6084	1.71818	5e-05	expressed protein
LOC_Os04g02900	Chr4:1135878-1139939	OsMDH1OX-1	NIP	10.6726	45.868	2.10357	5e-05	dehydrogenase E1 component domain containing protein, expressed
LOC_Os04g21130	Chr4:11894681-11898544	OsMDH1OX-1	NIP	0.205214	1.56427	2.93029	0.00675	F-box protein PP2-B1, putative, expressed
LOC_Os04g21350	Chr4:12062938-12063828	OsMDH1OX-1	NIP	64.148	175.645	1.45319	0.00315	flowering promoting factor-like 1, putative, expressed
LOC_Os04g21710	Chr4:12279146-12281637	OsMDH1OX-1	NIP	0.436044	1.7647	2.01688	0.00205	expressed protein
LOC_Os04g22900	Chr4:12989859-12996145	OsMDH1OX-1	NIP	0.862106	3.77621	2.131	5e-05	jasmonate-induced protein, putative, expressed
LOC_Os04g03164	Chr4:1320595-1321461	OsMDH1OX-1	NIP	6.19249	24.7907	2.00121	0.0007	expressed protein
LOC_Os04g24110	Chr4:13771320-13773274	OsMDH1OX-1	NIP	0.183547	1.84297	3.32781	0.0008	anthocyanin 3-O-beta-glucosyltransferase, putative, expressed
LOC_Os04g24414	Chr4:14000071-14006272	OsMDH1OX-1	NIP	4.15234	9.40355	1.17928	0.0012	expressed protein
LOC_Os04g24804	Chr4:14248838-14253049	OsMDH1OX-1	NIP	0.231775	14.9898	6.01512	0.00115	expressed protein
LOC_Os04g25060	Chr4:14453466-14454812	OsMDH1OX-1	NIP	0.516015	5.23001	3.34133	5e-05	cysteine-rich receptor-like protein kinase, putative, expressed
LOC_Os04g25440	Chr4:14742170-14744334	OsMDH1OX-1	NIP	29.3738	178.187	2.60079	0.0001	cytokinin-O-glucosyltransferase 2, putative, expressed
LOC_Os04g25650	Chr4:14863452-14864827	OsMDH1OX-1	NIP	0.470673	4.03538	3.09991	5e-05	cysteine-rich receptor-like protein kinase, putative, expressed
LOC_Os04g25800	Chr4:14969823-14971484	OsMDH1OX-1	NIP	0.368732	2.14891	2.54297	0.0001	cytokinin-O-glucosyltransferase 2, putative, expressed
LOC_Os04g26910	Chr4:15915618-15918920	OsMDH1OX-1	NIP	16.4072	33.0077	1.00848	0.0049	oxidoreductase, aldo/keto reductase family protein, putative, expressed
LOC_Os04g27950	Chr4:16494988-16497756	OsMDH1OX-1	NIP	9.52486	22.2294	1.2227	0.00115	expressed protein
LOC_Os04g28020	Chr4:16548298-16550868	OsMDH1OX-1	NIP	0.715577	4.31182	2.59112	0.0002	expressed protein
LOC_Os04g29090	Chr4:17258835-17263132	OsMDH1OX-1	NIP	0.744303	3.17306	2.09191	5e-05	FAD-binding and arabino-lactone oxidase domains containing protein, putative, expressed
LOC_Os04g31120	Chr4:18602663-18610312	OsMDH1OX-1	NIP	10.4267	104.413	3.32394	5e-05	OsFBK14 - F-box domain and kelch repeat containing protein, expressed
LOC_Os04g32150	Chr4:19283298-19286883	OsMDH1OX-1	NIP	4.93358	16.255	1.72018	5e-05	amidohydrolase family protein, expressed
LOC_Os04g33050	Chr4:20009912-20015529	OsMDH1OX-1	NIP	0.330889	1.21641	1.87822	0.0014	HIRAN domain containing protein, putative, expressed
LOC_Os04g33060	Chr4:20015749-20019634	OsMDH1OX-1	NIP	13.0269	91.1038	2.80602	5e-05	NAD dependent epimerase/dehydratase family protein, putative, expressed
LOC_Os04g33080	Chr4:20021225-20025228	OsMDH1OX-1	NIP	14.6599	64.6566	2.14093	5e-05	protein phosphatase 2C, putative, expressed
LOC_Os04g33110	Chr4:20045881-20046919	OsMDH1OX-1	NIP	28.4674	166.617	2.54916	5e-05	expressed protein
LOC_Os04g33190	Chr4:20077758-20083076	OsMDH1OX-1	NIP	34.8814	232.083	2.73411	5e-05	AMP-binding enzyme, putative, expressed
LOC_Os04g33240	Chr4:20109573-20110741	OsMDH1OX-1	NIP	1.54589	5.46905	1.82285	0.00105	sex determination protein tasselseed-2, putative, expressed
LOC_Os04g33260	Chr4:20117268-20122227	OsMDH1OX-1	NIP	0.257454	5.33374	4.37276	5e-05	expressed protein
LOC_Os04g33390	Chr4:20169584-20171246	OsMDH1OX-1	NIP	14.5003	35.1221	1.27629	0.00065	prephenate dehydratase domain containing protein, expressed
LOC_Os04g33590	Chr4:20338876-20345067	OsMDH1OX-1	NIP	9.63892	33.1603	1.78251	5e-05	hydrolase, alpha/beta fold family protein, putative, expressed
LOC_Os04g33610	Chr4:20358376-20359628	OsMDH1OX-1	NIP	4.21778	15.6552	1.89209	0.0001	expressed protein
LOC_Os04g33660	Chr4:20387714-20390008	OsMDH1OX-1	NIP	34.2667	75.8032	1.14545	0.0082	bifunctional monodehydroascorbate reductase and carbonic anhydrasenectarin-3 precursor, putative, expressed
LOC_Os04g33690	Chr4:20398092-20405810	OsMDH1OX-1	NIP	0.32836	1.25192	1.93079	0.0012	sec23/Sec24 trunk domain containing protein, expressed
LOC_Os04g33860	Chr4:20508615-20509616	OsMDH1OX-1	NIP	3.21429	11.161	1.79589	0.00035	expressed protein
LOC_Os04g34600	Chr4:20934818-20936052	OsMDH1OX-1	NIP	6.18817	18.7656	1.6005	5e-05	abscisic stress-ripening, putative, expressed
LOC_Os04g35060	Chr4:21310429-21318247	OsMDH1OX-1	NIP	9.71507	28.3938	1.54728	0.0001	nicotinate phosphoribosyltransferase family domain containing protein, expressed
LOC_Os04g35080	Chr4:21323045-21326956	OsMDH1OX-1	NIP	1.5319	3.76411	1.29698	0.00255	protein kinase domain containing protein, expressed
LOC_Os04g35100	Chr4:21332216-21335533	OsMDH1OX-1	NIP	0.574613	8.86697	3.94778	5e-05	phospholipase C, putative, expressed
LOC_Os04g01280	Chr4:215928-219439	OsMDH1OX-1	NIP	2.63634	7.37276	1.48367	0.0002	glycosyltransferase family 43 protein, putative, expressed
LOC_Os04g35840	Chr4:21842285-21848136	OsMDH1OX-1	NIP	10.5278	21.0929	1.00255	0.0084	T-complex protein 11, putative, expressed
LOC_Os04g35870	Chr4:21858812-21863618	OsMDH1OX-1	NIP	1.90563	3.91308	1.03804	0.0041	retrotransposon protein, putative, unclassified, expressed
LOC_Os04g35880	Chr4:21863860-21867815	OsMDH1OX-1	NIP	8.82643	18.099	1.03601	0.0077	retrotransposon protein, putative, unclassified, expressed
LOC_Os04g36040	Chr4:21970785-21975919	OsMDH1OX-1	NIP	2.9476	10.872	1.88301	5e-05	peptide transporter PTR2, putative, expressed
LOC_Os04g36062	Chr4:22017860-22027680	OsMDH1OX-1	NIP	10.305	55.8061	2.43708	5e-05	expressed protein
LOC_Os04g36720	Chr4:22182598-22186943	OsMDH1OX-1	NIP	5.72254	293.831	5.68218	5e-05	ferric-chelate reductase, putative, expressed
LOC_Os04g37550	Chr4:22347936-22349799	OsMDH1OX-1	NIP	3.18404	12.0325	1.918	5e-05	aspartic proteinase nepenthesin-2 precursor, putative, expressed
LOC_Os04g37580	Chr4:22353706-22357999	OsMDH1OX-1	NIP	47.0709	125.782	1.41802	0.00315	cation transport regulator-like protein 1, putative, expressed
LOC_Os04g37710	Chr4:22428826-22431579	OsMDH1OX-1	NIP	21.2083	165.968	2.96821	5e-05	serine hydrolase domain containing protein, expressed
LOC_Os04g37990	Chr4:22611842-22620016	OsMDH1OX-1	NIP	5.61287	12.8698	1.19718	0.0007	transporter family protein, putative, expressed
LOC_Os04g38042	Chr4:22645051-22648129	OsMDH1OX-1	NIP	0.527617	1.88434	1.83649	0.00185	retrotransposon protein, putative, unclassified, expressed
LOC_Os04g38220	Chr4:22744183-22748089	OsMDH1OX-1	NIP	0.174214	2.7154	3.96224	5e-05	transporter family protein, putative, expressed
LOC_Os04g38600	Chr4:22937055-22939073	OsMDH1OX-1	NIP	426.997	3087.66	2.85422	0.00595	glyceraldehyde-3-phosphate dehydrogenase, putative, expressed
LOC_Os04g38680	Chr4:22977813-22980352	OsMDH1OX-1	NIP	0.341643	10.0732	4.8819	5e-05	transmembrane amino acid transporter protein, putative, expressed
LOC_Os04g38850	Chr4:23094206-23095901	OsMDH1OX-1	NIP	1.40202	5.00105	1.83472	0.0016	expressed protein
LOC_Os04g38914	Chr4:23125232-23126052	OsMDH1OX-1	NIP	14.7218	48.0623	1.70695	5e-05	expressed protein
LOC_Os04g38940	Chr4:23134254-23137290	OsMDH1OX-1	NIP	14.4237	33.4972	1.2156	0.00105	integral membrane protein, putative, expressed
LOC_Os04g39140	Chr4:23275513-23277462	OsMDH1OX-1	NIP	13.0095	37.4023	1.52356	5e-05	acetyltransferase, GNAT family, putative, expressed
LOC_Os04g39290	Chr4:23382263-23383032	OsMDH1OX-1	NIP	2.95726	42.9548	3.86049	5e-05	heavy metal transport/detoxification protein, putative, expressed
LOC_Os04g39430	Chr4:23467127-23471594	OsMDH1OX-1	NIP	0.661151	2.2375	1.75884	0.00185	cytochrome P450, putative, expressed
LOC_Os04g39980	Chr4:23795408-23797531	OsMDH1OX-1	NIP	16.4951	37.5294	1.18599	0.00305	gibberellin 20 oxidase 2, putative, expressed
LOC_Os04g40040	Chr4:23829704-23836276	OsMDH1OX-1	NIP	3.15599	27.4298	3.11958	5e-05	copper methylamine oxidase precursor, putative, expressed
LOC_Os04g40470	Chr4:24049069-24051142	OsMDH1OX-1	NIP	0.494257	3.22288	2.70502	5e-05	cytochrome P450, putative, expressed
LOC_Os04g40520	Chr4:24064717-24072124	OsMDH1OX-1	NIP	6.79162	15.0881	1.15158	0.0037	uncharacterized glycosyltransferase, putative, expressed
LOC_Os04g40730	Chr4:24175618-24178976	OsMDH1OX-1	NIP	3.36992	9.83949	1.54587	0.0001	oxidoreductase, short chain dehydrogenase/reductase family, putative, expressed
LOC_Os04g41160	Chr4:24416320-24418474	OsMDH1OX-1	NIP	12.8698	56.5427	2.13535	5e-05	protein kinase, putative, expressed
LOC_Os04g41229	Chr4:24461145-24468949	OsMDH1OX-1	NIP	10.1732	27.3983	1.42932	0.0001	helix-loop-helix DNA-binding domain containing protein, expressed
LOC_Os04g41238	Chr4:24471708-24479505	OsMDH1OX-1	NIP	1.31792	3.73857	1.50422	0.00215	expressed protein
LOC_Os04g41350	Chr4:24534460-24536254	OsMDH1OX-1	NIP	0.334611	1.58969	2.24819	0.0005	amino acid transporter, putative, expressed
LOC_Os04g41460	Chr4:24567102-24571704	OsMDH1OX-1	NIP	11.3829	34.1737	1.58602	5e-05	transporter family protein, putative, expressed
LOC_Os04g41620	Chr4:24687706-24689307	OsMDH1OX-1	NIP	0.904645	3.81272	2.0754	0.00065	CHIT2 - Chitinase family protein precursor, expressed
LOC_Os04g42420	Chr4:25102100-25107672	OsMDH1OX-1	NIP	14.3382	117.684	3.03698	5e-05	nodulin, putative, expressed
LOC_Os04g42690	Chr4:25251408-25253149	OsMDH1OX-1	NIP	2.05747	8.85513	2.10564	5e-05	UDP-glucoronosyl and UDP-glucosyl transferase domain containing protein, expressed
LOC_Os04g42800	Chr4:25340302-25341989	OsMDH1OX-1	NIP	16.6559	72.4862	2.12168	5e-05	photosystem-II repair protein, putative, expressed
LOC_Os04g43070	Chr4:25500157-25502633	OsMDH1OX-1	NIP	14.2116	158.487	3.47922	5e-05	ammonium transporter protein, putative, expressed
LOC_Os04g43200	Chr4:25563392-25565204	OsMDH1OX-1	NIP	2.34108	36.9857	3.98172	5e-05	caleosin related protein, putative, expressed
LOC_Os04g43390	Chr4:25658226-25666730	OsMDH1OX-1	NIP	7.9541	47.5564	2.57987	5e-05	Os4bglu16 - monolignol beta-glucoside homologue, expressed
LOC_Os04g43410	Chr4:25681556-25693918	OsMDH1OX-1	NIP	2.62296	13.7195	2.38696	5e-05	Os4bglu18 - monolignol beta-glucoside homologue, expressed
LOC_Os04g43650	Chr4:25826664-25830703	OsMDH1OX-1	NIP	4.52962	18.9917	2.06791	5e-05	L-allo-threonine aldolase, putative, expressed
LOC_Os04g43910	Chr4:26013417-26016187	OsMDH1OX-1	NIP	1.05019	3.13338	1.57708	0.0007	auxin response factor, putative, expressed
LOC_Os04g44030	Chr4:26090647-26093773	OsMDH1OX-1	NIP	3.7424	7.74706	1.04969	0.00405	PPR repeat domain containing protein, putative, expressed
LOC_Os04g44210	Chr4:26168608-26173905	OsMDH1OX-1	NIP	1.13645	2.8808	1.34193	0.0057	expressed protein
LOC_Os04g44354	Chr4:26260449-26267430	OsMDH1OX-1	NIP	0.623543	2.43086	1.96291	0.00165	UDP-glucoronosyl and UDP-glucosyl transferase domain containing protein, expressed
LOC_Os04g44500	Chr4:26342442-26343781	OsMDH1OX-1	NIP	0.259384	7.21137	4.79711	0.0034	GEM, putative, expressed
LOC_Os04g44510	Chr4:26347310-26348503	OsMDH1OX-1	NIP	0.563225	4.64561	3.04408	5e-05	GEM, putative, expressed
LOC_Os04g44610	Chr4:26395911-26404710	OsMDH1OX-1	NIP	12.2259	36.7683	1.58852	5e-05	white-brown complex homolog protein 11, putative, expressed
LOC_Os04g44650	Chr4:26431377-26432248	OsMDH1OX-1	NIP	4.08279	13.0056	1.6715	0.00025	ferredoxin-thioredoxin reductase, variable chain, putative, expressed
LOC_Os04g44700	Chr4:26475257-26481222	OsMDH1OX-1	NIP	2.14077	10.382	2.27788	5e-05	WD-40 repeat family protein, putative, expressed
LOC_Os04g44870	Chr4:26558809-26561326	OsMDH1OX-1	NIP	0.965147	6.81747	2.82042	5e-05	C2 domain containing protein, putative, expressed
LOC_Os04g45000	Chr4:26617449-26619109	OsMDH1OX-1	NIP	8.31736	91.1328	3.45377	5e-05	short-chain dehydrogenase/reductase, putative, expressed
LOC_Os04g45160	Chr4:26695623-26700535	OsMDH1OX-1	NIP	5.40157	13.1158	1.27985	0.00085	DTA2, putative, expressed
LOC_Os04g45290	Chr4:26765198-26771893	OsMDH1OX-1	NIP	4.49554	10.1564	1.17582	0.0008	glycosyl hydrolases, putative, expressed
LOC_Os04g45490	Chr4:26917881-26920646	OsMDH1OX-1	NIP	99.9618	286.445	1.51881	0.00095	elongation factor, putative, expressed
LOC_Os04g45750	Chr4:27077366-27080595	OsMDH1OX-1	NIP	0.235883	1.46809	2.6378	0.00055	expressed protein
LOC_Os04g45810	Chr4:27124165-27125512	OsMDH1OX-1	NIP	7.00455	68.2381	3.28421	5e-05	homeobox associated leucine zipper, putative, expressed
LOC_Os04g45834	Chr4:27137045-27144292	OsMDH1OX-1	NIP	10.6429	40.0582	1.91221	5e-05	DUF584 domain containing protein, putative, expressed
LOC_Os04g46000	Chr4:27251809-27254199	OsMDH1OX-1	NIP	0.485205	5.6338	3.53744	5e-05	cyclin, putative, expressed
LOC_Os04g46860	Chr4:27764665-27767328	OsMDH1OX-1	NIP	21.5045	48.9454	1.18654	0.0015	scarecrow, putative, expressed
LOC_Os04g46880	Chr4:27783477-27787171	OsMDH1OX-1	NIP	13.0368	67.3519	2.36913	5e-05	transporter, major facilitator family, putative, expressed
LOC_Os04g47190	Chr4:28026450-28030559	OsMDH1OX-1	NIP	7.29952	14.9163	1.03102	0.0057	aminotransferase domain containing protein, putative, expressed
LOC_Os04g47220	Chr4:28046536-28048542	OsMDH1OX-1	NIP	81.176	463.178	2.51244	5e-05	aquaporin protein, putative, expressed
LOC_Os04g47520	Chr4:28181224-28185366	OsMDH1OX-1	NIP	2.45434	5.58416	1.186	0.0013	growth regulator related protein, putative, expressed
LOC_Os04g47770	Chr4:28336571-28338358	OsMDH1OX-1	NIP	15.3311	37.5947	1.29407	0.00235	cis-zeatin O-glucosyltransferase, putative, expressed
LOC_Os04g48010	Chr4:28563828-28567834	OsMDH1OX-1	NIP	1.77042	4.72631	1.41662	0.0006	WD-40 repeat family protein, putative, expressed
LOC_Os04g48070	Chr4:28600697-28607038	OsMDH1OX-1	NIP	0.4622	2.65928	2.52445	5e-05	homeobox and START domains containing protein, putative, expressed
LOC_Os04g48160	Chr4:28663834-28666438	OsMDH1OX-1	NIP	4.63622	16.0405	1.7907	5e-05	IQ calmodulin-binding motif family protein, putative, expressed
LOC_Os04g48390	Chr4:28862599-28869130	OsMDH1OX-1	NIP	1.42251	27.9843	4.29811	5e-05	uncharacterized membrane protein, putative, expressed
LOC_Os04g48480	Chr4:28900686-28902796	OsMDH1OX-1	NIP	0.378993	1.04842	1.46797	0.00805	exostosin family domain containing protein, expressed
LOC_Os04g48530	Chr4:28929772-28932034	OsMDH1OX-1	NIP	6.72485	17.0731	1.34415	0.00025	C4-dicarboxylate transporter/malic acid transport protein domain containing protein, expressed
LOC_Os04g48840	Chr4:29124517-29126984	OsMDH1OX-1	NIP	0.639573	4.35873	2.76873	0.0002	expressed protein
LOC_Os04g48880	Chr4:29157212-29159281	OsMDH1OX-1	NIP	4.73231	21.2563	2.16727	5e-05	fatty acid hydroxylase, putative, expressed
LOC_Os04g49350	Chr4:29455858-29458125	OsMDH1OX-1	NIP	6.2684	125.811	4.32702	5e-05	PPR repeat domain containing protein, putative, expressed
LOC_Os04g49450	Chr4:29499366-29503775	OsMDH1OX-1	NIP	12.1592	54.6746	2.16883	0.00065	MYB family transcription factor, putative, expressed
LOC_Os04g49460	Chr4:29507626-29508822	OsMDH1OX-1	NIP	0.446795	7.66562	4.10072	5e-05	protein kinase domain containing protein, expressed
LOC_Os04g49490	Chr4:29515046-29518435	OsMDH1OX-1	NIP	1.51459	4.18478	1.46623	0.0027	protein phosphatase 2C, putative, expressed
LOC_Os04g49890	Chr4:29742310-29750237	OsMDH1OX-1	NIP	7.75628	29.0058	1.9029	0.0004	multidrug resistance-associated protein, putative, expressed
LOC_Os04g50204	Chr4:29964976-29968171	OsMDH1OX-1	NIP	1.64877	18.1194	3.45808	5e-05	protein transport protein-related, putative, expressed
LOC_Os04g50700	Chr4:30001481-30002546	OsMDH1OX-1	NIP	0.267173	4.2105	3.97815	0.0089	pathogenesis-related Bet v I family protein, putative, expressed
LOC_Os04g51250	Chr4:30365928-30368852	OsMDH1OX-1	NIP	0.920446	2.68232	1.54307	0.0058	expressed protein
LOC_Os04g51320	Chr4:30393181-30395776	OsMDH1OX-1	NIP	3.71316	8.68525	1.22592	0.0047	transcription factor TF2, putative, expressed
LOC_Os04g51390	Chr4:30433198-30438364	OsMDH1OX-1	NIP	8.1175	20.1675	1.31293	0.00035	aldose 1-epimerase, putative, expressed
LOC_Os04g51400	Chr4:30439466-30444221	OsMDH1OX-1	NIP	61.054	152.001	1.31592	0.00505	zinc finger, C3HC4 type domain containing protein, expressed
LOC_Os04g51410	Chr4:30446831-30451389	OsMDH1OX-1	NIP	3.49072	19.8213	2.50545	5e-05	expressed protein
LOC_Os04g51610	Chr4:30572094-30584308	OsMDH1OX-1	NIP	11.5843	24.0556	1.0542	0.0024	calcium-transporting ATPase, plasma membrane-type, putative, expressed
LOC_Os04g51820	Chr4:30724243-30727084	OsMDH1OX-1	NIP	0.63395	4.76136	2.90893	0.00015	OsHKT1;1 - Na+ transporter, expressed
LOC_Os04g52060	Chr4:30920553-30925574	OsMDH1OX-1	NIP	5.35536	10.9839	1.03633	0.003	transposable element protein, putative, containing Pfam profile: PF03004, Transposase_24, expressed
LOC_Os04g52164	Chr4:30995337-30999600	OsMDH1OX-1	NIP	5.27006	12.4265	1.23753	0.0006	transferase family protein, putative, expressed
LOC_Os04g52250	Chr4:31051170-31052039	OsMDH1OX-1	NIP	2.84461	7.69408	1.43552	0.0055	LTPL123 - Protease inhibitor/seed storage/LTP family protein precursor, expressed
LOC_Os04g52260	Chr4:31061681-31062703	OsMDH1OX-1	NIP	33.2414	251.748	2.92093	5e-05	LTPL124 - Protease inhibitor/seed storage/LTP family protein precursor, expressed
LOC_Os04g52330	Chr4:31095597-31097725	OsMDH1OX-1	NIP	12.9839	43.9507	1.75916	5e-05	expressed protein
LOC_Os04g52370	Chr4:31108919-31113473	OsMDH1OX-1	NIP	0.624599	3.29079	2.39743	5e-05	UTP--glucose-1-phosphate uridylyltransferase, putative, expressed
LOC_Os04g52479	Chr4:31203524-31214741	OsMDH1OX-1	NIP	3.05236	16.0765	2.39696	5e-05	peptidase, trypsin-like serine and cysteine proteases, putative, expressed
LOC_Os04g52670	Chr4:31349655-31350722	OsMDH1OX-1	NIP	6.12622	13.5584	1.14612	0.00395	OsSAUR21 - Auxin-responsive SAUR gene family member, expressed
LOC_Os04g52700	Chr4:31379264-31380794	OsMDH1OX-1	NIP	11.8712	33.3893	1.49192	5e-05	expressed protein
LOC_Os04g53310	Chr4:31749102-31759581	OsMDH1OX-1	NIP	11.104	49.6594	2.16099	0.00045	soluble starch synthase 3, chloroplast precursor, putative, expressed
LOC_Os04g53370	Chr4:31786588-31788246	OsMDH1OX-1	NIP	0.333811	3.62444	3.44066	5e-05	acyltransferase, putative, expressed
LOC_Os04g53460	Chr4:31831106-31836481	OsMDH1OX-1	NIP	6.85958	13.7707	1.00541	0.0065	AT hook motif family protein, expressed
LOC_Os04g53930	Chr4:32137817-32141183	OsMDH1OX-1	NIP	1.44276	16.5738	3.522	5e-05	organic cation transporter protein, putative, expressed
LOC_Os04g54300	Chr4:32333334-32333993	OsMDH1OX-1	NIP	2.26947	13.2876	2.54966	5e-05	wound induced protein, putative, expressed
LOC_Os04g54560	Chr4:32448489-32450325	OsMDH1OX-1	NIP	1.50091	3.32207	1.14624	0.00715	transferase family protein, putative, expressed
LOC_Os04g54564	Chr4:32450511-32451874	OsMDH1OX-1	NIP	2.06698	5.67801	1.45786	0.0009	expressed protein
LOC_Os04g54640	Chr4:32483012-32485554	OsMDH1OX-1	NIP	28.3642	63.6266	1.16556	0.0023	peptidase, cysteine peptidase active site, putative, expressed
LOC_Os04g54790	Chr4:32574404-32581684	OsMDH1OX-1	NIP	19.0556	54.862	1.52559	0.00395	ELMO/CED-12 family protein, putative, expressed
LOC_Os04g55180	Chr4:32801072-32807530	OsMDH1OX-1	NIP	14.9295	94.574	2.66328	5e-05	hydrolase, alpha/beta fold family domain containing protein, expressed
LOC_Os04g55560	Chr4:33071621-33075371	OsMDH1OX-1	NIP	15.9607	53.7866	1.75272	0.0003	AP2 domain containing protein, expressed
LOC_Os04g55600	Chr4:33101502-33102453	OsMDH1OX-1	NIP	0.610617	11.1351	4.1887	5e-05	expressed protein
LOC_Os04g55710	Chr4:33161539-33164790	OsMDH1OX-1	NIP	26.4617	765.897	4.85517	5e-05	transposon protein, putative, unclassified, expressed
LOC_Os04g55790	Chr4:33211369-33214598	OsMDH1OX-1	NIP	0.892916	3.37895	1.91998	0.0016	expressed protein
LOC_Os04g55800	Chr4:33215032-33220654	OsMDH1OX-1	NIP	37.6559	157.768	2.06686	0.00105	sulfate transporter, putative, expressed
LOC_Os04g55810	Chr4:33225817-33230199	OsMDH1OX-1	NIP	4.49865	10.5413	1.22849	0.00145	expressed protein
LOC_Os04g55920	Chr4:33306460-33310232	OsMDH1OX-1	NIP	52.2077	124.992	1.2595	0.00225	zinc-finger protein, putative, expressed
LOC_Os04g56230	Chr4:33524733-33528458	OsMDH1OX-1	NIP	20.4899	76.9084	1.90823	0.00015	polyprenyl synthetase, putative, expressed
LOC_Os04g56240	Chr4:33530074-33533747	OsMDH1OX-1	NIP	28.3588	232.878	3.0377	0.00015	lipase, putative, expressed
LOC_Os04g56510	Chr4:33697722-33703614	OsMDH1OX-1	NIP	2.80033	6.69112	1.25665	0.0004	ABC1 family domain containing protein, putative, expressed
LOC_Os04g56710	Chr4:33814155-33818741	OsMDH1OX-1	NIP	5.36995	50.8975	3.24461	5e-05	GTP cyclohydrolase I 1, putative, expressed
LOC_Os04g56790	Chr4:33869067-33872898	OsMDH1OX-1	NIP	4.37721	14.1093	1.68856	5e-05	TLD family protein, putative, expressed
LOC_Os04g56990	Chr4:33972618-33976252	OsMDH1OX-1	NIP	4.56309	18.3796	2.01002	5e-05	Myb-like DNA-binding domain containing protein, putative, expressed
LOC_Os04g57140	Chr4:34039968-34050200	OsMDH1OX-1	NIP	3.26542	8.2667	1.34004	0.0004	kinesin motor domain containing protein, putative, expressed
LOC_Os04g57210	Chr4:34083435-34087586	OsMDH1OX-1	NIP	11.5652	42.3336	1.87201	5e-05	actin-6, putative, expressed
LOC_Os04g57330	Chr4:34127974-34131164	OsMDH1OX-1	NIP	6.30336	17.8212	1.4994	0.00025	expressed protein
LOC_Os04g57380	Chr4:34150893-34152494	OsMDH1OX-1	NIP	1.87377	5.44233	1.53828	0.00235	acyl-protein thioesterase, putative, expressed
LOC_Os04g57440	Chr4:34171617-34176732	OsMDH1OX-1	NIP	2.40681	6.33698	1.39668	0.0001	oryzain beta chain precursor, putative, expressed
LOC_Os04g57550	Chr4:34239803-34243195	OsMDH1OX-1	NIP	26.5022	56.6241	1.0953	0.0042	amine oxidase, flavin-containing, domain containing protein, expressed
LOC_Os04g57610	Chr4:34278411-34285869	OsMDH1OX-1	NIP	1.88298	3.83797	1.02733	0.0079	auxin response factor, putative, expressed
LOC_Os04g57720	Chr4:34375977-34377357	OsMDH1OX-1	NIP	4.03631	26.9799	2.74077	5e-05	OsRR6 type-A response regulator, expressed
LOC_Os04g57739	Chr4:34393143-34396573	OsMDH1OX-1	NIP	0.940348	3.68582	1.97072	0.00075	expressed protein
LOC_Os04g58030	Chr4:34564383-34566060	OsMDH1OX-1	NIP	0.337635	1.60774	2.25149	0.0039	expressed protein
LOC_Os04g58330	Chr4:34717760-34721250	OsMDH1OX-1	NIP	2.83146	35.681	3.65554	5e-05	expressed protein
LOC_Os04g58390	Chr4:34737983-34742719	OsMDH1OX-1	NIP	2.35547	8.61207	1.87035	5e-05	allantoinase, putative, expressed
LOC_Os04g58710	Chr4:34908440-34910661	OsMDH1OX-1	NIP	165.064	1242.32	2.91193	0.00345	AMP-binding domain containing protein, expressed
LOC_Os04g58860	Chr4:35010939-35012452	OsMDH1OX-1	NIP	1.12784	3.20439	1.50649	0.0066	harpin-induced protein 1 domain containing protein, expressed
LOC_Os04g58870	Chr4:35016588-35020790	OsMDH1OX-1	NIP	0.256876	4.56378	4.15109	0.0001	exo70 exocyst complex subunit, putative, expressed
LOC_Os04g59210	Chr4:35221643-35223996	OsMDH1OX-1	NIP	0.396171	3.12601	2.98013	5e-05	peroxidase precursor, putative, expressed
LOC_Os04g59330	Chr4:35277602-35279154	OsMDH1OX-1	NIP	1.62018	15.3722	3.24609	5e-05	expressed protein
LOC_Os04g59440	Chr4:35337066-35338192	OsMDH1OX-1	NIP	11.5748	401.853	5.11761	5e-05	chlorophyll A-B binding protein, putative, expressed
LOC_Os04g59520	Chr4:35398603-35402604	OsMDH1OX-1	NIP	9.02014	27.0095	1.58224	0.0001	anthranilate phosphoribosyltransferase, putative, expressed
LOC_Os04g59540	Chr4:35413242-35418842	OsMDH1OX-1	NIP	0.148741	1.34541	3.17718	5e-05	phosphatidylinositol-4-phosphate 5-Kinase, putative, expressed
LOC_Os04g59610	Chr4:35443923-35451211	OsMDH1OX-1	NIP	29.8831	169.439	2.50336	5e-05	expressed protein
LOC_Os04g08060	Chr4:4296330-4297571	OsMDH1OX-1	NIP	1.50424	3.437	1.19212	0.00665	ZOS4-03 - C2H2 zinc finger protein, expressed
LOC_Os04g08410	Chr4:4508803-4513883	OsMDH1OX-1	NIP	1.22584	2.69742	1.13781	0.00755	ELM2 domain containing protein, putative, expressed
LOC_Os04g08828	Chr4:4874373-4878345	OsMDH1OX-1	NIP	0.236151	4.65016	4.2995	5e-05	cytochrome P450, putative, expressed
LOC_Os04g10530	Chr4:5727998-5731952	OsMDH1OX-1	NIP	1.08194	3.94992	1.8682	0.0005	amidase, putative, expressed
LOC_Os04g10750	Chr4:5846275-5849390	OsMDH1OX-1	NIP	1.22145	4.70192	1.94466	5e-05	inorganic phosphate transporter, putative, expressed
LOC_Os04g02050	Chr4:646156-650134	OsMDH1OX-1	NIP	24.872	167.248	2.7494	5e-05	bifunctional 3-phosphoadenosine 5-phosphosulfate synthetase, putative, expressed
LOC_Os04g12499	Chr4:6913244-6916224	OsMDH1OX-1	NIP	3.15126	30.7139	3.28489	5e-05	amino acid transporter protein, putative, expressed
LOC_Os04g12530	Chr4:6924994-6926957	OsMDH1OX-1	NIP	5.16296	58.2362	3.49565	5e-05	amino acid transporter family protein, putative, expressed
LOC_Os04g02120	Chr4:692759-695278	OsMDH1OX-1	NIP	1.63785	5.08977	1.6358	0.00015	expressed protein
LOC_Os04g13220	Chr4:7317231-7325788	OsMDH1OX-1	NIP	4.03494	12.04	1.57721	5e-05	ABC transporter family protein, putative, expressed
LOC_Os04g16450	Chr4:8948205-8950028	OsMDH1OX-1	NIP	0.808634	7.54672	3.22229	5e-05	aquaporin protein, putative, expressed
LOC_Os04g02510	Chr4:913865-917650	OsMDH1OX-1	NIP	0.216293	1.76365	3.0275	5e-05	ZOS4-01 - C2H2 zinc finger protein, expressed
LOC_Os04g17100	Chr4:9367934-9369158	OsMDH1OX-1	NIP	146.207	480.343	1.71605	0.0038	heavy metal-associated domain containing protein, expressed
LOC_Os04g17680	Chr4:9686998-9689230	OsMDH1OX-1	NIP	4.24885	10.3759	1.2881	0.0003	expressed protein
LOC_Os04g02620	Chr4:984542-987069	OsMDH1OX-1	NIP	7.7091	31.8953	2.04871	0.0001	oxidoreductase, short chain dehydrogenase/reductase family, putative, expressed
LOC_Os04g01140	Chr4:99617-101643	OsMDH1OX-1	NIP	0.430061	1.22549	1.51075	0.008	cytochrome P450 93A2, putative, expressed
LOC_Os05g02890	Chr5:1050045-1052431	OsMDH1OX-1	NIP	4.1955	19.6517	2.22774	5e-05	white-brown complex homolog protein 16, putative, expressed
LOC_Os05g18470	Chr5:10672330-10675647	OsMDH1OX-1	NIP	0.714608	3.57257	2.32174	0.0019	CRAL/TRIO domain containing protein, expressed
LOC_Os05g19030	Chr5:11042568-11045695	OsMDH1OX-1	NIP	1.16137	2.60176	1.16366	0.0084	expressed protein
LOC_Os05g01140	Chr5:116430-118348	OsMDH1OX-1	NIP	0.922059	2.73857	1.57049	0.00635	methyltransferase, putative, expressed
LOC_Os05g22730	Chr5:12895900-12896888	OsMDH1OX-1	NIP	61.9121	165.318	1.41695	0.00045	expressed protein
LOC_Os05g22930	Chr5:13057099-13060306	OsMDH1OX-1	NIP	8.58609	22.8553	1.41246	0.00025	CAAX amino terminal protease family protein, putative, expressed
LOC_Os05g23470	Chr5:13421574-13424019	OsMDH1OX-1	NIP	19.4996	48.1984	1.30554	0.0009	AN1-like zinc finger domain containing protein, expressed
LOC_Os05g23700	Chr5:13606398-13607791	OsMDH1OX-1	NIP	14.5671	39.3552	1.43384	0.00015	DNA-binding storekeeper protein-related, putative, expressed
LOC_Os05g25580	Chr5:14866834-14869723	OsMDH1OX-1	NIP	1.64773	4.0576	1.30015	0.00625	OsFBX165 - F-box domain containing protein, expressed
LOC_Os05g25600	Chr5:14879435-14886369	OsMDH1OX-1	NIP	0.85045	3.14043	1.88467	0.0005	transposon protein, putative, unclassified, expressed
LOC_Os05g25640	Chr5:14899986-14904546	OsMDH1OX-1	NIP	11.4835	123.8	3.43038	5e-05	cytochrome P450, putative, expressed
LOC_Os05g03610	Chr5:1535707-1541571	OsMDH1OX-1	NIP	0.268373	1.47846	2.46178	5e-05	phospholipase C, putative, expressed
LOC_Os05g26820	Chr5:15556058-15560409	OsMDH1OX-1	NIP	1.51637	8.61668	2.50651	5e-05	CAMK_KIN1/SNF1/Nim1_like.20 - CAMK includes calcium/calmodulin depedent protein kinases, expressed
LOC_Os05g03640	Chr5:1561979-1568165	OsMDH1OX-1	NIP	5.21971	21.5084	2.04286	5e-05	flavonol synthase/flavanone 3-hydroxylase, putative, expressed
LOC_Os05g27010	Chr5:15709037-15710733	OsMDH1OX-1	NIP	5.83284	29.4709	2.33702	5e-05	peptide transporter PTR3-A, putative, expressed
LOC_Os05g27050	Chr5:15727605-15729187	OsMDH1OX-1	NIP	3.35971	13.5999	2.01719	0.00035	peptide transporter, putative, expressed
LOC_Os05g01240	Chr5:160685-167934	OsMDH1OX-1	NIP	5.66746	12.9478	1.19193	0.003	AML1, putative, expressed
LOC_Os05g28870	Chr5:16928159-16932199	OsMDH1OX-1	NIP	22.1733	56.6227	1.35256	0.0003	mitochondrial carrier protein, putative, expressed
LOC_Os05g29030	Chr5:17014644-17021936	OsMDH1OX-1	NIP	4.67864	34.4153	2.87889	5e-05	protein phosphatase 2C, putative, expressed
LOC_Os05g29710	Chr5:17175701-17177087	OsMDH1OX-1	NIP	4.48649	38.8745	3.11516	5e-05	RING-H2 finger protein, putative, expressed
LOC_Os05g29790	Chr5:17237007-17240346	OsMDH1OX-1	NIP	1.85013	5.22342	1.49737	0.00335	pectinesterase, putative, expressed
LOC_Os05g30190	Chr5:17497542-17499131	OsMDH1OX-1	NIP	39.7737	188.353	2.24355	0.0001	phytochrome A-associated F-box protein, putative, expressed
LOC_Os05g30250	Chr5:17530142-17534646	OsMDH1OX-1	NIP	2.9006	33.9643	3.5496	5e-05	Os5bglu19 - beta-glucosidase homologue, similar to G. max isohydroxyurate hydrolase, expressed
LOC_Os05g30350	Chr5:17594908-17600513	OsMDH1OX-1	NIP	17.8202	155.533	3.12563	5e-05	Os5bglu22 - beta-glucosidase homologue, similar to G. max isohydroxyurate hydrolase, expressed
LOC_Os05g03934	Chr5:1761968-1762756	OsMDH1OX-1	NIP	9.3285	26.3067	1.49572	0.0011	expressed protein
LOC_Os05g03972	Chr5:1785135-1791282	OsMDH1OX-1	NIP	0.149289	2.68468	4.16857	0.00035	plant protein of unknown function domain containing protein, expressed
LOC_Os05g31020	Chr5:18016616-18020387	OsMDH1OX-1	NIP	1.92682	6.13982	1.67197	0.00165	eukaryotic peptide chain release factor subunit 1-1, putative, expressed
LOC_Os05g31040	Chr5:18033250-18035399	OsMDH1OX-1	NIP	0.721358	2.06337	1.51621	0.0071	cytokinin dehydrogenase precursor, putative, expressed
LOC_Os05g31140	Chr5:18106223-18110987	OsMDH1OX-1	NIP	38.817	498.435	3.68264	5e-05	glycosyl hydrolases family 17, putative, expressed
LOC_Os05g31750	Chr5:18494330-18496597	OsMDH1OX-1	NIP	8.29567	25.165	1.60099	5e-05	annexin, putative, expressed
LOC_Os05g31760	Chr5:18500677-18505884	OsMDH1OX-1	NIP	5.10103	19.0512	1.90102	0.00035	annexin, putative, expressed
LOC_Os05g31785	Chr5:18516996-18517584	OsMDH1OX-1	NIP	3.52338	10.0166	1.50737	0.00155	expressed protein
LOC_Os05g32070	Chr5:18693816-18695153	OsMDH1OX-1	NIP	0.470565	1.69358	1.84761	0.00525	LRP1, putative, expressed
LOC_Os05g32110	Chr5:18721261-18724905	OsMDH1OX-1	NIP	3.02179	12.5507	2.05429	0.00015	COBRA, putative, expressed
LOC_Os05g32230	Chr5:18796427-18802128	OsMDH1OX-1	NIP	19.6585	48.7807	1.31116	0.00035	expressed protein
LOC_Os05g32320	Chr5:18842750-18845834	OsMDH1OX-1	NIP	8.75018	19.1161	1.1274	0.0017	integral membrane transporter family protein, putative, expressed
LOC_Os05g32420	Chr5:18919318-18920501	OsMDH1OX-1	NIP	0.176334	2.51416	3.83369	0.00245	expressed protein
LOC_Os05g32440	Chr5:18941456-18942904	OsMDH1OX-1	NIP	0.79531	5.79281	2.86467	5e-05	expressed protein
LOC_Os05g32960	Chr5:19311256-19313797	OsMDH1OX-1	NIP	0.113284	0.889392	2.97288	0.0005	expressed protein
LOC_Os05g32970	Chr5:19327428-19331484	OsMDH1OX-1	NIP	6.40596	71.4241	3.47892	5e-05	expressed protein
LOC_Os05g33310	Chr5:19525641-19528980	OsMDH1OX-1	NIP	3.2636	15.658	2.26237	5e-05	oxidoreductase, 2OG-Fe oxygenase family protein, putative, expressed
LOC_Os05g33320	Chr5:19531186-19533381	OsMDH1OX-1	NIP	7.22909	25.9219	1.84229	5e-05	expressed protein
LOC_Os05g33440	Chr5:19649707-19651104	OsMDH1OX-1	NIP	1.56895	4.24412	1.43566	0.00225	mTERF domain containing protein, expressed
LOC_Os05g04340	Chr5:1965595-1977874	OsMDH1OX-1	NIP	8.30584	32.1698	1.95351	0.001	CGMC_GSK.6 - CGMC includes CDA, MAPK, GSK3, and CLKC kinases, expressed
LOC_Os05g33570	Chr5:19718505-19737857	OsMDH1OX-1	NIP	15.2874	149.231	3.28714	5e-05	pyruvate, phosphate dikinase, chloroplast precursor, putative, expressed
LOC_Os05g33590	Chr5:19742290-19744851	OsMDH1OX-1	NIP	5.32216	13.1411	1.304	0.00095	cytochrome P450, putative, expressed
LOC_Os05g33900	Chr5:19997532-19999567	OsMDH1OX-1	NIP	0.921269	6.5321	2.82585	5e-05	auxin-induced protein 5NG4, putative, expressed
LOC_Os05g33960	Chr5:20045193-20050802	OsMDH1OX-1	NIP	0.157234	5.82692	5.21175	5e-05	peptide transporter PTR2, putative, expressed
LOC_Os05g04380	Chr5:2010114-2015088	OsMDH1OX-1	NIP	1.68051	9.47756	2.49561	5e-05	peroxidase precursor, putative, expressed
LOC_Os05g34070	Chr5:20127318-20130225	OsMDH1OX-1	NIP	103.691	247.692	1.25625	0.00195	DIP1, putative, expressed
LOC_Os05g34650	Chr5:20548362-20553184	OsMDH1OX-1	NIP	20.2362	103.699	2.35739	5e-05	DUF647 domain containing protein, putative, expressed
LOC_Os05g34670	Chr5:20568918-20573667	OsMDH1OX-1	NIP	4.02912	14.1778	1.8151	5e-05	KH domain containing protein, putative, expressed
LOC_Os05g34854	Chr5:20685345-20692274	OsMDH1OX-1	NIP	7.11017	50.7759	2.83619	5e-05	gibberellin 20 oxidase 2, putative, expressed
LOC_Os05g35140	Chr5:20870120-20873875	OsMDH1OX-1	NIP	8.76375	35.5016	2.01826	5e-05	nodulin MtN3 family protein, putative, expressed
LOC_Os05g35200	Chr5:20898303-20903641	OsMDH1OX-1	NIP	0.581317	3.39069	2.54418	5e-05	glycosyl transferase, putative, expressed
LOC_Os05g35266	Chr5:20944785-20948144	OsMDH1OX-1	NIP	4.03573	15.0135	1.89536	0.0001	galactosyltransferase, putative, expressed
LOC_Os05g04530	Chr5:2100642-2104847	OsMDH1OX-1	NIP	3.34532	12.015	1.84462	5e-05	IF, putative, expressed
LOC_Os05g04550	Chr5:2113593-2117305	OsMDH1OX-1	NIP	2.25049	9.84182	2.12868	5e-05	CAMK_KIN1/SNF1/Nim1_like.3 - CAMK includes calcium/calmodulin depedent protein kinases, expressed
LOC_Os05g35980	Chr5:21315829-21320460	OsMDH1OX-1	NIP	5.13881	13.4295	1.3859	0.0002	expressed protein
LOC_Os05g36010	Chr5:21325498-21328295	OsMDH1OX-1	NIP	1.40423	5.44402	1.95489	5e-05	OsSub47 - Putative Subtilisin homologue, expressed
LOC_Os05g04584	Chr5:2143788-2150279	OsMDH1OX-1	NIP	4.43331	9.96892	1.16905	0.0022	transferase family protein, putative, expressed
LOC_Os05g36186	Chr5:21456341-21457121	OsMDH1OX-1	NIP	1.04383	3.33662	1.6765	0.0064	expressed protein
LOC_Os05g36290	Chr5:21500569-21504248	OsMDH1OX-1	NIP	14.2751	40.6732	1.51058	5e-05	actin, putative, expressed
LOC_Os05g04600	Chr5:2165044-2166893	OsMDH1OX-1	NIP	1.58682	18.845	3.56998	5e-05	ABC transmembrane transporter domain containing protein, expressed
LOC_Os05g04610	Chr5:2168979-2171510	OsMDH1OX-1	NIP	1.75331	31.8624	4.1837	5e-05	ABC transporter, ATP-binding protein, putative, expressed
LOC_Os05g37140	Chr5:21705671-21707220	OsMDH1OX-1	NIP	7.43296	24.21	1.7036	5e-05	2Fe-2S iron-sulfur cluster binding domain containing protein, expressed
LOC_Os05g37450	Chr5:21914658-21917380	OsMDH1OX-1	NIP	0.931683	2.31849	1.31528	0.00745	starch binding domain containing protein, putative, expressed
LOC_Os05g37930	Chr5:22238992-22241632	OsMDH1OX-1	NIP	4.87769	196.744	5.33398	5e-05	expressed protein
LOC_Os05g38270	Chr5:22440562-22445332	OsMDH1OX-1	NIP	1.44356	19.9788	3.79077	5e-05	regulator of chromosome condensation, putative, expressed
LOC_Os05g38500	Chr5:22587171-22588874	OsMDH1OX-1	NIP	0.324789	2.08186	2.6803	5e-05	fasciclin-like arabinogalactan protein, putative, expressed
LOC_Os05g38530	Chr5:22599354-22602579	OsMDH1OX-1	NIP	6.30267	13.0776	1.05306	0.0028	DnaK family protein, putative, expressed
LOC_Os05g38710	Chr5:22706548-22713940	OsMDH1OX-1	NIP	7.62887	21.8648	1.51907	5e-05	lipin, N-terminal conserved region family protein, expressed
LOC_Os05g38720	Chr5:22719261-22721316	OsMDH1OX-1	NIP	0.413461	1.99907	2.2735	0.0001	Lung sOsMDH1OX-1en transmembrane receptor domain containing protein, putative, expressed
LOC_Os05g39250	Chr5:23013502-23014354	OsMDH1OX-1	NIP	8.00071	29.3744	1.87636	0.00025	phosphatidylethanolamine-binding protein, putative, expressed
LOC_Os05g04820	Chr5:2311395-2315444	OsMDH1OX-1	NIP	0.0747004	1.13855	3.92993	0.0023	MYB family transcription factor, putative, expressed
LOC_Os05g40220	Chr5:23622658-23627034	OsMDH1OX-1	NIP	0.733682	2.33141	1.66798	0.00075	transposon protein, putative, unclassified, expressed
LOC_Os05g40630	Chr5:23825572-23826624	OsMDH1OX-1	NIP	0.325525	2.51155	2.94774	0.0021	DUF567 domain containing protein, putative, expressed
LOC_Os05g40960	Chr5:24015242-24017576	OsMDH1OX-1	NIP	3.2645	10.4386	1.67699	0.0005	Myb transcription factor, putative, expressed
LOC_Os05g41060	Chr5:24057692-24059863	OsMDH1OX-1	NIP	281.014	615.747	1.1317	0.00845	ADP-ribosylation factor, putative, expressed
LOC_Os05g41580	Chr5:24347204-24354543	OsMDH1OX-1	NIP	0.969745	4.553	2.23114	5e-05	calcium-transporting ATPase, plasma membrane-type, putative, expressed
LOC_Os05g41820	Chr5:24492455-24493152	OsMDH1OX-1	NIP	0.544912	2.72317	2.32119	0.0056	expressed protein
LOC_Os05g41950	Chr5:24569151-24571817	OsMDH1OX-1	NIP	0.262826	10.9225	5.37705	5e-05	protein kinase, putative, expressed
LOC_Os05g42250	Chr5:24711967-24716742	OsMDH1OX-1	NIP	34.2981	80.842	1.23698	0.00265	cyclic nucleotide-gated ion channel 2, putative, expressed
LOC_Os05g42280	Chr5:24729477-24732945	OsMDH1OX-1	NIP	23.5989	49.5769	1.07095	0.0077	expressed protein
LOC_Os05g05160	Chr5:2511541-2518105	OsMDH1OX-1	NIP	26.3971	57.7993	1.13067	0.0046	CGMC_MAPKCGMC_2.1 - CGMC includes CDA, MAPK, GSK3, and CLKC kinases, expressed
LOC_Os05g43460	Chr5:25266204-25267217	OsMDH1OX-1	NIP	8.88882	56.5679	2.66992	5e-05	DUF567 domain containing protein, putative, expressed
LOC_Os05g43490	Chr5:25283107-25286695	OsMDH1OX-1	NIP	4.68975	13.6181	1.53794	0.00025	OsFBX169 - F-box domain containing protein, expressed
LOC_Os05g43530	Chr5:25300748-25304668	OsMDH1OX-1	NIP	0.952262	3.70374	1.95955	0.00015	CSLC7 - cellulose synthase-like family C, expressed
LOC_Os05g43650	Chr5:25382321-25385633	OsMDH1OX-1	NIP	4.69427	77.56	4.04634	5e-05	expressed protein
LOC_Os05g43760	Chr5:25436353-25438703	OsMDH1OX-1	NIP	4.1729	9.53648	1.19241	0.0009	TCP family transcription factor, putative, expressed
LOC_Os05g43910	Chr5:25543221-25546410	OsMDH1OX-1	NIP	6.08456	34.0176	2.48305	5e-05	cytochrome P450, putative, expressed
LOC_Os05g44030	Chr5:25615845-25618301	OsMDH1OX-1	NIP	0.474733	1.9643	2.04882	0.0085	protein kinase, putative, expressed
LOC_Os05g44170	Chr5:25666143-25667391	OsMDH1OX-1	NIP	0.641686	2.14069	1.73814	0.00405	cyclic phosphodiesterase, putative, expressed
LOC_Os05g44210	Chr5:25713719-25722089	OsMDH1OX-1	NIP	14.3131	32.9336	1.20222	0.0053	trehalose-6-phosphate synthase, putative, expressed
LOC_Os05g44290	Chr5:25771767-25776102	OsMDH1OX-1	NIP	8.97324	19.2808	1.10346	0.00225	protein kinase domain containing protein, expressed
LOC_Os05g44600	Chr5:25949107-25952202	OsMDH1OX-1	NIP	0.287319	1.14702	1.99716	0.00615	pectinesterase, putative, expressed
LOC_Os05g45030	Chr5:26175526-26177067	OsMDH1OX-1	NIP	36.7846	97.2928	1.40323	0.0003	calcium homeostasis regulator CHoR1, putative, expressed
LOC_Os05g45080	Chr5:26192928-26194777	OsMDH1OX-1	NIP	3.09241	28.621	3.21027	5e-05	anthocyanidin 5,3-O-glucosyltransferase, putative, expressed
LOC_Os05g45090	Chr5:26196243-26198100	OsMDH1OX-1	NIP	0.290398	1.7649	2.60348	0.0003	anthocyanidin 5,3-O-glucosyltransferase, putative, expressed
LOC_Os05g45210	Chr5:26237457-26245892	OsMDH1OX-1	NIP	2.75063	8.20455	1.57666	0.00025	respiratory burst oxidase, putative, expressed
LOC_Os05g45350	Chr5:26310859-26314173	OsMDH1OX-1	NIP	7.7297	58.8092	2.92756	5e-05	dnaJ domain containing protein, expressed
LOC_Os05g45400	Chr5:26333792-26337324	OsMDH1OX-1	NIP	61.3605	129.892	1.08194	0.0072	expressed protein
LOC_Os05g45710	Chr5:26480055-26481404	OsMDH1OX-1	NIP	27.5822	159.582	2.53249	5e-05	serine acetyltransferase protein, putative, expressed
LOC_Os05g45810	Chr5:26535877-26537911	OsMDH1OX-1	NIP	0.929932	13.3417	3.84267	5e-05	calcineurin B, putative, expressed
LOC_Os05g01470	Chr5:267815-278060	OsMDH1OX-1	NIP	17.16	56.1746	1.71087	0.0001	methionine S-methyltransferase, putative, expressed
LOC_Os05g46360	Chr5:26868331-26871153	OsMDH1OX-1	NIP	16.505	37.1746	1.17142	0.0009	possible lysine decarboxylase domain containing protein, expressed
LOC_Os05g46430	Chr5:26901982-26905011	OsMDH1OX-1	NIP	2.72328	11.539	2.0831	0.0025	60S ribosomal protein L28-1, putative, expressed
LOC_Os05g46470	Chr5:26922145-26923380	OsMDH1OX-1	NIP	2.70145	10.1436	1.90877	0.001	expressed protein
LOC_Os05g46480	Chr5:26927606-26928902	OsMDH1OX-1	NIP	1.08206	75.2579	6.11998	5e-05	late embryogenesis abundant protein, group 3, putative, expressed
LOC_Os05g46490	Chr5:26930479-26935873	OsMDH1OX-1	NIP	15.7548	34.0063	1.11001	0.00295	mov34 family protein, putative, expressed
LOC_Os05g46510	Chr5:26940097-26943353	OsMDH1OX-1	NIP	0.292188	3.26731	3.48313	5e-05	polygalacturonase, putative, expressed
LOC_Os05g46610	Chr5:26987333-26989077	OsMDH1OX-1	NIP	0.0531815	1.35422	4.6704	0.0018	myb-like DNA-binding domain containing protein, putative, expressed
LOC_Os05g46954	Chr5:27168569-27171401	OsMDH1OX-1	NIP	10.6454	21.4928	1.01362	0.00405	expressed protein
LOC_Os05g47670	Chr5:27317412-27320555	OsMDH1OX-1	NIP	52.0708	190.348	1.87009	0.00015	zinc finger, C3HC4 type domain containing protein, expressed
LOC_Os05g47780	Chr5:27377536-27382230	OsMDH1OX-1	NIP	3.91028	53.3636	3.77051	5e-05	E3 ubiquitin ligase, putative, expressed
LOC_Os05g47790	Chr5:27383387-27388018	OsMDH1OX-1	NIP	0.123587	5.76702	5.54423	5e-05	expressed protein
LOC_Os05g47840	Chr5:27422987-27424795	OsMDH1OX-1	NIP	0.731185	4.57074	2.64412	5e-05	IPP transferase, putative, expressed
LOC_Os05g47870	Chr5:27449300-27454970	OsMDH1OX-1	NIP	1.17911	5.16074	2.12988	5e-05	expressed protein
LOC_Os05g48160	Chr5:27605915-27607548	OsMDH1OX-1	NIP	28.3857	69.2257	1.28615	0.00195	2Fe-2S iron-sulfur cluster binding domain containing protein, expressed
LOC_Os05g48260	Chr5:27660690-27664964	OsMDH1OX-1	NIP	3.3456	8.78627	1.39298	0.00325	wax synthase, putative, expressed
LOC_Os05g48330	Chr5:27701966-27705542	OsMDH1OX-1	NIP	0.811276	8.38421	3.36941	5e-05	aspartyl protease family protein, putative, expressed
LOC_Os05g05600	Chr5:2786049-2791999	OsMDH1OX-1	NIP	15.3374	107.511	2.80935	0.0002	ATA15 protein, putative, expressed
LOC_Os05g48760	Chr5:27944013-27948004	OsMDH1OX-1	NIP	5.75082	55.5371	3.27161	5e-05	protein of unknown function DUF1421 domain containing protein, expressed
LOC_Os05g48790	Chr5:27957804-27964105	OsMDH1OX-1	NIP	10.5788	21.575	1.02818	0.0052	expressed protein
LOC_Os05g48810	Chr5:27972290-27974607	OsMDH1OX-1	NIP	6.16757	14.6792	1.251	0.0043	dnaJ domain containing protein, expressed
LOC_Os05g48870	Chr5:28034379-28039900	OsMDH1OX-1	NIP	15.657	43.6761	1.48004	0.0019	auxin response factor 15, putative, expressed
LOC_Os05g05640	Chr5:2803690-2804985	OsMDH1OX-1	NIP	0.450316	2.67868	2.57251	0.0002	pectinesterase inhibitor domain containing protein, putative, expressed
LOC_Os05g48900	Chr5:28051692-28052945	OsMDH1OX-1	NIP	1.08833	14.5392	3.73975	5e-05	fasciclin domain containing protein, expressed
LOC_Os05g49120	Chr5:28176576-28182471	OsMDH1OX-1	NIP	2.6294	7.3935	1.49152	0.0002	NLI interacting factor-like phosphatase, putative, expressed
LOC_Os05g49350	Chr5:28307053-28308078	OsMDH1OX-1	NIP	0.875633	9.03009	3.36634	5e-05	DUF1645 domain containing protein, putative, expressed
LOC_Os05g05690	Chr5:2830904-2833764	OsMDH1OX-1	NIP	0.604654	6.38017	3.39941	5e-05	DTA2, putative, expressed
LOC_Os05g49420	Chr5:28334744-28339606	OsMDH1OX-1	NIP	8.2297	19.1136	1.21569	0.00035	transcription factor, putative, expressed
LOC_Os05g49430	Chr5:28342174-28345123	OsMDH1OX-1	NIP	1.04528	3.30384	1.66026	0.0016	aldose 1-epimerase, putative, expressed
LOC_Os05g49590	Chr5:28444996-28452931	OsMDH1OX-1	NIP	9.04429	25.6426	1.50346	0.0011	suppressor of phythchrome A, putative, expressed
LOC_Os05g49700	Chr5:28499348-28500563	OsMDH1OX-1	NIP	4.12266	12.2816	1.57485	0.0002	AP2 domain containing protein, expressed
LOC_Os05g49730	Chr5:28523661-28526025	OsMDH1OX-1	NIP	0.320425	1.69213	2.40078	0.0004	protein phosphatase 2C, putative, expressed
LOC_Os05g49810	Chr5:28585660-28593953	OsMDH1OX-1	NIP	0.935886	3.79938	2.02136	0.0012	armadillo/beta-catenin-like repeat containing protein, expressed
LOC_Os05g05730	Chr5:2859417-2859762	OsMDH1OX-1	NIP	5.29511	20.4281	1.94782	0.00255	OsGrx_S1 - glutaredoxin subgroup III, expressed
LOC_Os05g49900	Chr5:28625169-28627550	OsMDH1OX-1	NIP	1.07074	2.75126	1.36148	0.00245	3-ketoacyl-CoA synthase, putative, expressed
LOC_Os05g49910	Chr5:28628859-28632192	OsMDH1OX-1	NIP	3.88622	19.1682	2.30228	5e-05	expressed protein
LOC_Os05g50280	Chr5:28819441-28824365	OsMDH1OX-1	NIP	28.0068	62.4439	1.15678	0.0031	transporter family protein, putative, expressed
LOC_Os05g50300	Chr5:28829947-28832131	OsMDH1OX-1	NIP	0.26219	2.73069	3.38058	5e-05	AMP-binding enzyme, putative, expressed
LOC_Os05g50310	Chr5:28835773-28836869	OsMDH1OX-1	NIP	7.80532	23.8816	1.61337	0.0001	ZF-HD protein dimerisation region containing protein, expressed
LOC_Os05g50330	Chr5:28838408-28840833	OsMDH1OX-1	NIP	7.08196	21.6244	1.61044	5e-05	expressed protein
LOC_Os05g50380	Chr5:28871793-28877277	OsMDH1OX-1	NIP	0.772203	6.57958	3.09094	5e-05	glucose-1-phosphate adenylyltransferase large subunit, chloroplast precursor, putative, expressed
LOC_Os05g50510	Chr5:28960224-28965956	OsMDH1OX-1	NIP	4.56613	12.1135	1.40757	0.00015	CAS1 domain-containing protein 1 precursor, putative, expressed
LOC_Os05g50550	Chr5:28984607-28988014	OsMDH1OX-1	NIP	15.6588	179.194	3.51648	5e-05	polyprenyl synthetase, putative, expressed
LOC_Os05g50560	Chr5:28989785-28995672	OsMDH1OX-1	NIP	1.45172	27.6641	4.25217	5e-05	CGMC_MAPKCMGC_2.9 - CGMC includes CDA, MAPK, GSK3, and CLKC kinases, expressed
LOC_Os05g50610	Chr5:29009135-29013172	OsMDH1OX-1	NIP	0.698393	5.06672	2.85894	5e-05	WRKY8, expressed
LOC_Os05g50720	Chr5:29071141-29072235	OsMDH1OX-1	NIP	1.9666	5.98927	1.60668	0.0005	harpin-induced protein 1 domain containing protein, expressed
LOC_Os05g50750	Chr5:29093547-29098856	OsMDH1OX-1	NIP	1.89007	7.35019	1.95934	5e-05	AAA family ATPase, putative, expressed
LOC_Os05g50840	Chr5:29154624-29161668	OsMDH1OX-1	NIP	11.8103	162.072	3.77852	5e-05	mitochondrial carrier protein, putative, expressed
LOC_Os05g50850	Chr5:29164058-29165467	OsMDH1OX-1	NIP	17.5213	214.136	3.61135	5e-05	expressed protein
LOC_Os05g50930	Chr5:29225037-29227623	OsMDH1OX-1	NIP	3.08331	233.029	6.23988	5e-05	RNA polymerase sigma factor, putative, expressed
LOC_Os05g50990	Chr5:29257802-29262204	OsMDH1OX-1	NIP	0.478166	1.23364	1.36734	0.00575	TTL3, putative, expressed
LOC_Os05g51160	Chr5:29347195-29348631	OsMDH1OX-1	NIP	0.3094	2.61292	3.07811	0.0004	Myb transcription factor, putative, expressed
LOC_Os05g51380	Chr5:29459581-29464844	OsMDH1OX-1	NIP	6.67156	14.56	1.12591	0.00275	expressed protein
LOC_Os05g51470	Chr5:29506976-29509972	OsMDH1OX-1	NIP	1.49116	24.9486	4.06445	5e-05	2-aminoethanethiol dioxygenase, putative, expressed
LOC_Os05g51520	Chr5:29545097-29546798	OsMDH1OX-1	NIP	2.2282	6.46187	1.53607	0.0001	expressed protein
LOC_Os05g51630	Chr5:29608181-29616433	OsMDH1OX-1	NIP	18.4714	50.7664	1.45858	0.00115	early-responsive to dehydration protein-related, putative, expressed
LOC_Os05g01520	Chr5:304130-311132	OsMDH1OX-1	NIP	0.908129	13.5811	3.90256	5e-05	ECT protein, putative, expressed
LOC_Os05g01530	Chr5:312653-313735	OsMDH1OX-1	NIP	8.65819	178.915	4.36906	5e-05	expressed protein
LOC_Os05g01540	Chr5:316948-320774	OsMDH1OX-1	NIP	8.91919	18.7606	1.07272	0.00245	serine/arginine repetitive matrix protein 1, putative, expressed
LOC_Os05g06399	Chr5:3283677-3287823	OsMDH1OX-1	NIP	1.72697	13.0551	2.9183	5e-05	expressed protein
LOC_Os05g06780	Chr5:3539562-3540972	OsMDH1OX-1	NIP	8.18465	33.012	2.012	0.0005	LTPL104 - Protease inhibitor/seed storage/LTP family protein precursor, expressed
LOC_Os05g06890	Chr5:3607501-3611371	OsMDH1OX-1	NIP	2.01616	23.0485	3.51499	5e-05	relA-SpoT like protein RSH4, putative, expressed
LOC_Os05g06920	Chr5:3626393-3629132	OsMDH1OX-1	NIP	5.21593	143.049	4.77744	5e-05	relA-SpoT like protein RSH4, putative, expressed
LOC_Os05g07300	Chr5:3878197-3881797	OsMDH1OX-1	NIP	6.55505	14.1563	1.11076	0.00435	serine/threonine-protein kinase receptor precursor, putative, expressed
LOC_Os05g07632	Chr5:4096762-4100732	OsMDH1OX-1	NIP	55.6447	156.687	1.49357	0.00505	haloacid dehalogenase-like hydrolase family protein, putative, expressed
LOC_Os05g07710	Chr5:4144901-4149045	OsMDH1OX-1	NIP	1.77189	9.36274	2.40164	5e-05	WD40-like domain containing protein, putative, expressed
LOC_Os05g07860	Chr5:4243549-4246859	OsMDH1OX-1	NIP	25.7982	93.8128	1.86251	0.0027	uvrB/uvrC motif family protein, expressed
LOC_Os05g07870	Chr5:4249995-4255036	OsMDH1OX-1	NIP	2.97226	133.181	5.48568	5e-05	triose phosphate/phosphate translocator, non-green plastid,chloroplast precursor, putative, expressed
LOC_Os05g07880	Chr5:4255762-4260333	OsMDH1OX-1	NIP	0.594644	3.6567	2.62044	5e-05	phospholipase D, putative, expressed
LOC_Os05g01760	Chr5:453835-458282	OsMDH1OX-1	NIP	7.92567	46.9567	2.56673	5e-05	lysine ketoglutarate reductase trans-splicing related 1, putative, expressed
LOC_Os05g08370	Chr5:4565176-4571461	OsMDH1OX-1	NIP	3.7388	11.8335	1.66224	0.00065	CESA1 - cellulose synthase, expressed
LOC_Os05g08480	Chr5:4626219-4628310	OsMDH1OX-1	NIP	0.790677	16.4868	4.38208	5e-05	cytokinin-O-glucosyltransferase 1, putative, expressed
LOC_Os05g08554	Chr5:4665263-4667919	OsMDH1OX-1	NIP	19.622	51.3789	1.3887	0.0001	expressed protein
LOC_Os05g08620	Chr5:4722805-4723462	OsMDH1OX-1	NIP	4.36839	18.9581	2.11765	5e-05	expressed protein
LOC_Os05g08640	Chr5:4735049-4737049	OsMDH1OX-1	NIP	8.63196	20.0752	1.21765	0.0004	transferase family protein, putative, expressed
LOC_Os05g01820	Chr5:492254-494332	OsMDH1OX-1	NIP	64.8561	131.257	1.01708	0.00755	cytochrome b5-like Heme/Steroid binding domain containing protein, expressed
LOC_Os05g08930	Chr5:4938257-4940959	OsMDH1OX-1	NIP	8.18235	25.4464	1.63688	5e-05	chloroplast lumen common family protein, putative, expressed
LOC_Os05g08950	Chr5:4947677-4951874	OsMDH1OX-1	NIP	3.25259	6.67106	1.03633	0.00845	phosphoribosyl transferase, putative, expressed
LOC_Os05g09380	Chr5:5266935-5270781	OsMDH1OX-1	NIP	7.9399	17.6547	1.15286	0.0017	AR791, putative, expressed
LOC_Os05g09440	Chr5:5293554-5297419	OsMDH1OX-1	NIP	4.35202	16.0543	1.8832	5e-05	NADP-dependent malic enzyme, chloroplast precursor, putative, expressed
LOC_Os05g09724	Chr5:5508395-5510290	OsMDH1OX-1	NIP	0.864564	4.85797	2.49031	0.0001	HAD superfamily phosphatase, putative, expressed
LOC_Os05g10310	Chr5:5625712-5632906	OsMDH1OX-1	NIP	26.5517	104.391	1.97512	0.00035	acid phosphatase, putative, expressed
LOC_Os05g02020	Chr5:577143-580488	OsMDH1OX-1	NIP	17.9828	42.6442	1.24573	0.0006	protein kinase APK1A, chloroplast precursor, putative, expressed
LOC_Os05g10690	Chr5:5870168-5873986	OsMDH1OX-1	NIP	1.66449	3.67142	1.14126	0.00815	Myb transcription factor, putative, expressed
LOC_Os05g11010	Chr5:6164996-6166289	OsMDH1OX-1	NIP	0.504063	2.11515	2.06908	0.00045	harpin-induced protein 1 domain containing protein, expressed
LOC_Os05g11120	Chr5:6255251-6257922	OsMDH1OX-1	NIP	17.2493	36.1835	1.06879	0.0016	prenylated rab acceptor, putative, expressed
LOC_Os05g11210	Chr5:6333106-6333908	OsMDH1OX-1	NIP	0.138614	1.4322	3.36909	0.0013	lachrymatory factor synthase, putative, expressed
LOC_Os05g11250	Chr5:6348868-6349943	OsMDH1OX-1	NIP	0.227026	2.50914	3.46626	0.00055	lachrymatory factor synthase, putative, expressed
LOC_Os05g11510	Chr5:6514745-6517280	OsMDH1OX-1	NIP	1.66434	22.4591	3.75427	5e-05	B-box zinc finger family protein, putative, expressed
LOC_Os05g02150	Chr5:658105-660255	OsMDH1OX-1	NIP	0.734064	2.2119	1.59131	0.00085	expressed protein
LOC_Os05g11780	Chr5:6696411-6700510	OsMDH1OX-1	NIP	25.7709	56.2698	1.12662	0.0035	mitochondrial carrier protein, putative, expressed
LOC_Os05g11810	Chr5:6720997-6726973	OsMDH1OX-1	NIP	5.55163	16.1849	1.54367	5e-05	gibberellin 2-beta-dioxygenase 1, putative, expressed
LOC_Os05g11910	Chr5:6787675-6791591	OsMDH1OX-1	NIP	3.07757	19.5625	2.66823	5e-05	GDSL-like lipase/acylhydrolase, putative, expressed
LOC_Os05g11950	Chr5:6824563-6827362	OsMDH1OX-1	NIP	2.49362	6.51579	1.3857	0.002	GDSL-like lipase/acylhydrolase, putative, expressed
LOC_Os05g02220	Chr5:699002-705325	OsMDH1OX-1	NIP	23.0383	53.6772	1.22027	0.00305	ACT domain containing protein, expressed
LOC_Os05g02240	Chr5:711548-715994	OsMDH1OX-1	NIP	6.26649	12.8151	1.03212	0.00265	ATCHX20, putative, expressed
LOC_Os05g12400	Chr5:7134026-7135550	OsMDH1OX-1	NIP	1.01583	7.5017	2.88456	5e-05	BURP domain containing protein, expressed
LOC_Os05g12474	Chr5:7161627-7168534	OsMDH1OX-1	NIP	17.4191	44.0593	1.33877	0.0008	expressed protein
LOC_Os05g13940	Chr5:7746395-7748295	OsMDH1OX-1	NIP	11.1644	75.0241	2.74844	5e-05	retrotransposon protein, putative, unclassified, expressed
LOC_Os05g02420	Chr5:801086-803464	OsMDH1OX-1	NIP	23.0141	95.9337	2.05952	0.0006	expressed protein
LOC_Os05g14270	Chr5:8014307-8017469	OsMDH1OX-1	NIP	3.47612	23.0991	2.73228	5e-05	expressed protein
LOC_Os05g02450	Chr5:835593-838452	OsMDH1OX-1	NIP	1.74184	9.0587	2.37869	5e-05	expressed protein
LOC_Os05g14880	Chr5:8450506-8451797	OsMDH1OX-1	NIP	0.378318	1.72448	2.18849	0.0009	proline-rich family protein, putative, expressed
LOC_Os05g15510	Chr5:8766742-8774386	OsMDH1OX-1	NIP	1.82649	11.8267	2.6949	5e-05	cellulase, putative, expressed
LOC_Os05g15530	Chr5:8785447-8787593	OsMDH1OX-1	NIP	0.752656	15.7908	4.39095	5e-05	aminotransferase domain containing protein, putative, expressed
LOC_Os05g15770	Chr5:8902478-8903793	OsMDH1OX-1	NIP	24.6955	328.633	3.73416	5e-05	glycosyl hydrolase, putative, expressed
LOC_Os06g18010	Chr6:10479280-10480902	OsMDH1OX-1	NIP	3.63549	14.5387	1.99968	5e-05	UDP-glucoronosyl and UDP-glucosyl transferase domain containing protein, expressed
LOC_Os06g19390	Chr6:11040139-11043314	OsMDH1OX-1	NIP	3.28961	8.42578	1.35689	0.0004	expressed protein
LOC_Os06g19430	Chr6:11068824-11069781	OsMDH1OX-1	NIP	8.24849	21.782	1.40094	0.00035	expressed protein
LOC_Os06g19970	Chr6:11448725-11450807	OsMDH1OX-1	NIP	9.16472	39.6904	2.11463	5e-05	expressed protein
LOC_Os06g20310	Chr6:11669577-11673430	OsMDH1OX-1	NIP	0.677539	2.21661	1.70998	0.0006	expressed protein
LOC_Os06g21240	Chr6:12279966-12281409	OsMDH1OX-1	NIP	2.02313	6.76043	1.74053	0.00515	glycine rich protein family protein, putative, expressed
LOC_Os06g21380	Chr6:12345919-12350139	OsMDH1OX-1	NIP	6.00188	196.776	5.03499	0.00015	OsCttP3 - Putative C-terminal processing peptidase homologue, expressed
LOC_Os06g21890	Chr6:12651278-12653027	OsMDH1OX-1	NIP	5.52157	13.0812	1.24435	0.00275	basic proline-rich protein precursor, putative, expressed
LOC_Os06g22060	Chr6:12794241-12800358	OsMDH1OX-1	NIP	4.48513	24.7762	2.46574	5e-05	pyrophosphate--fructose 6-phosphate 1-phosphotransferase subunit alpha, putative, expressed
LOC_Os06g22390	Chr6:13003027-13003793	OsMDH1OX-1	NIP	13.5596	27.6826	1.02967	0.0045	expressed protein
LOC_Os06g22810	Chr6:13297086-13301279	OsMDH1OX-1	NIP	4.88178	9.93722	1.02544	0.00625	TKL_IRAK_CrRLK1L-1.14 - The CrRLK1L-1 subfamily has homology to the CrRLK1L homolog, expressed
LOC_Os06g22820	Chr6:13302545-13306574	OsMDH1OX-1	NIP	10.5773	21.7073	1.0372	0.0041	cyclin-dependent kinase F-1, putative, expressed
LOC_Os06g22919	Chr6:13375502-13390470	OsMDH1OX-1	NIP	0.237314	3.9756	4.0663	5e-05	DEFL9 - Defensin and Defensin-like DEFL family, expressed
LOC_Os06g23274	Chr6:13584732-13591992	OsMDH1OX-1	NIP	1.42269	5.93285	2.0601	5e-05	zinc finger, C3HC4 type, domain containing protein, expressed
LOC_Os06g23560	Chr6:13743328-13745442	OsMDH1OX-1	NIP	3.97659	9.11794	1.19717	0.00125	anthocyanidin 5,3-O-glucosyltransferase, putative, expressed
LOC_Os06g23684	Chr6:13835592-13844081	OsMDH1OX-1	NIP	1.92381	23.6486	3.61972	5e-05	tyrosine aminotransferase, putative, expressed
LOC_Os06g03640	Chr6:1414220-1416618	OsMDH1OX-1	NIP	0.479531	3.03524	2.66212	5e-05	BAG domain containing protein, expressed
LOC_Os06g03740	Chr6:1476238-1477236	OsMDH1OX-1	NIP	1.27256	4.31386	1.76124	0.00135	folic acid binding protein, putative, expressed
LOC_Os06g03800	Chr6:1520742-1526081	OsMDH1OX-1	NIP	4.72976	12.9229	1.45009	0.0002	pollen ankyrin, putative, expressed
LOC_Os06g03830	Chr6:1539027-1542212	OsMDH1OX-1	NIP	4.26374	12.3272	1.53166	0.00535	retinol dehydrogenase, putative, expressed
LOC_Os06g03860	Chr6:1554860-1561163	OsMDH1OX-1	NIP	3.59998	44.2296	3.61895	5e-05	uncharacterized membrane protein, putative, expressed
LOC_Os06g27760	Chr6:15718515-15721373	OsMDH1OX-1	NIP	57.6019	220.092	1.93392	0.00185	peptide methionine sulfoxide reductase msrB, putative, expressed
LOC_Os06g28630	Chr6:16302033-16305078	OsMDH1OX-1	NIP	2.21405	37.8543	4.0957	5e-05	expressed protein
LOC_Os06g01250	Chr6:163204-165539	OsMDH1OX-1	NIP	0.65462	108.431	7.3719	5e-05	cytochrome P450, putative, expressed
LOC_Os06g28950	Chr6:16504513-16505369	OsMDH1OX-1	NIP	51.2737	150.545	1.55391	5e-05	expressed protein
LOC_Os06g29250	Chr6:16693756-16694669	OsMDH1OX-1	NIP	6.08073	15.2575	1.3272	0.00185	expressed protein
LOC_Os06g29260	Chr6:16697272-16717477	OsMDH1OX-1	NIP	4.76052	18.2793	1.94102	0.00455	retrotransposon protein, putative, unclassified, expressed
LOC_Os06g29790	Chr6:17130052-17134973	OsMDH1OX-1	NIP	3.69282	11.7329	1.66777	0.00055	phosphate transporter 1, putative, expressed
LOC_Os06g29804	Chr6:17156033-17160300	OsMDH1OX-1	NIP	7.02613	16.1116	1.19729	0.00305	expressed protein
LOC_Os06g29810	Chr6:17160329-17164865	OsMDH1OX-1	NIP	2.16737	8.97416	2.04983	5e-05	lectin protein kinase family protein, putative, expressed
LOC_Os06g29844	Chr6:17194073-17200583	OsMDH1OX-1	NIP	6.21063	23.5351	1.922	5e-05	MATE efflux family protein, putative, expressed
LOC_Os06g30130	Chr6:17378296-17381309	OsMDH1OX-1	NIP	4.2902	9.39892	1.13145	0.002	cysteine-rich receptor-like protein kinase 10 precursor, putative, expressed
LOC_Os06g30370	Chr6:17539921-17542480	OsMDH1OX-1	NIP	4.51063	19.0154	2.07577	5e-05	osMFT1 MFT-Like1 homologous to Mother of FT and TFL1 gene; contains Pfam profile PF01161: Phosphatidylethanolamine-binding protein, expressed
LOC_Os06g30640	Chr6:17737911-17739429	OsMDH1OX-1	NIP	0.182689	1.69145	3.2108	0.0008	cytochrome P450, putative, expressed
LOC_Os06g04210	Chr6:1776868-1777165	OsMDH1OX-1	NIP	4.19707	82.3088	4.29359	5e-05	expressed protein
LOC_Os06g30930	Chr6:17992998-17995414	OsMDH1OX-1	NIP	3.95092	9.18723	1.21744	0.0014	expressed protein
LOC_Os06g04280	Chr6:1816174-1819804	OsMDH1OX-1	NIP	7.35742	17.3186	1.23505	0.00215	3-phosphoshikimate 1-carboxyvinyltransferase, chloroplast precursor, putative, expressed
LOC_Os06g04480	Chr6:1922428-1923594	OsMDH1OX-1	NIP	13.5925	34.8075	1.35658	0.00045	expressed protein
LOC_Os06g33200	Chr6:19333821-19334524	OsMDH1OX-1	NIP	6.66277	32.3084	2.27771	5e-05	expressed protein
LOC_Os06g33720	Chr6:19619922-19621610	OsMDH1OX-1	NIP	2.65319	7.27917	1.45605	5e-05	flavin-containing monooxygenase family protein, putative, expressed
LOC_Os06g33880	Chr6:19701307-19702378	OsMDH1OX-1	NIP	0.282945	1.66762	2.5592	0.004	expressed protein
LOC_Os06g34120	Chr6:19866069-19870006	OsMDH1OX-1	NIP	0.699399	4.98142	2.83237	5e-05	GDSL-like lipase/acylhydrolase, putative, expressed
LOC_Os06g34730	Chr6:20178119-20179043	OsMDH1OX-1	NIP	1.60455	5.18751	1.69287	0.0046	expressed protein
LOC_Os06g04680	Chr6:2039301-2041427	OsMDH1OX-1	NIP	1.39198	4.04743	1.53987	0.00045	expressed protein
LOC_Os06g35140	Chr6:20454249-20457005	OsMDH1OX-1	NIP	0.97911	3.97153	2.02015	5e-05	MYB family transcription factor, putative, expressed
LOC_Os06g35520	Chr6:20705348-20706997	OsMDH1OX-1	NIP	0.779408	75.774	6.60318	5e-05	peroxidase precursor, putative, expressed
LOC_Os06g35940	Chr6:20971625-20974233	OsMDH1OX-1	NIP	2.58319	13.3978	2.37477	0.0001	osFTL12 FT-Like12 homologous to Flowering Locus T gene; contains Pfam profile PF01161: Phosphatidylethanolamine-binding protein, expressed
LOC_Os06g36040	Chr6:21063301-21063943	OsMDH1OX-1	NIP	1.15884	8.88433	2.93859	5e-05	expressed protein
LOC_Os06g36070	Chr6:21089914-21091328	OsMDH1OX-1	NIP	0.197516	4.50119	4.51026	0.00015	expressed protein
LOC_Os06g36330	Chr6:21315871-21317578	OsMDH1OX-1	NIP	3.48725	17.739	2.34676	5e-05	MATE domain containing protein, expressed
LOC_Os06g36560	Chr6:21478407-21482740	OsMDH1OX-1	NIP	0.296709	1.72242	2.53732	0.00235	inositol oxygenase, putative, expressed
LOC_Os06g36670	Chr6:21556403-21557334	OsMDH1OX-1	NIP	0.618675	4.53679	2.87442	0.00035	bet v I allergen family protein, putative, expressed
LOC_Os06g04920	Chr6:2162621-2169683	OsMDH1OX-1	NIP	0.958248	13.3779	3.80331	5e-05	zinc finger family protein, putative, expressed
LOC_Os06g37450	Chr6:22155052-22157061	OsMDH1OX-1	NIP	5.41299	16.2702	1.58773	5e-05	GATA zinc finger domain containing protein, expressed
LOC_Os06g37560	Chr6:22245385-22251772	OsMDH1OX-1	NIP	0.622767	4.85111	2.96155	5e-05	beta-galactosidase precursor, putative, expressed
LOC_Os06g38320	Chr6:22699040-22705078	OsMDH1OX-1	NIP	8.60023	27.6681	1.68578	0.0001	expressed protein
LOC_Os06g38660	Chr6:22956661-22957316	OsMDH1OX-1	NIP	6.73351	34.368	2.35164	5e-05	expressed protein
LOC_Os06g39040	Chr6:23181233-23184507	OsMDH1OX-1	NIP	6.15584	16.2598	1.40128	0.00025	dehydrogenase/reductase SDR family member 12, putative, expressed
LOC_Os06g39110	Chr6:23227134-23228392	OsMDH1OX-1	NIP	23.0858	213.425	3.20865	5e-05	expressed protein
LOC_Os06g39120	Chr6:23232522-23233878	OsMDH1OX-1	NIP	31.5173	76.4631	1.27862	0.00175	expressed protein
LOC_Os06g39140	Chr6:23241293-23243266	OsMDH1OX-1	NIP	56.1218	113.345	1.01408	0.00325	hemoglobin-like protein HbO, putative, expressed
LOC_Os06g39230	Chr6:23289523-23292315	OsMDH1OX-1	NIP	0.484111	2.04021	2.0753	0.00055	aldehyde dehydrogenase, putative, expressed
LOC_Os06g39330	Chr6:23333336-23335038	OsMDH1OX-1	NIP	10.5546	49.6596	2.2342	5e-05	UDP-glucoronosyl and UDP-glucosyl transferase domain containing protein, expressed
LOC_Os06g39780	Chr6:23632461-23634203	OsMDH1OX-1	NIP	0.419414	1.54574	1.88185	0.00315	cytochrome P450, putative, expressed
LOC_Os06g39900	Chr6:23721772-23726847	OsMDH1OX-1	NIP	2.89062	15.5932	2.43147	5e-05	agenet domain containing protein, putative, expressed
LOC_Os06g39960	Chr6:23773206-23776880	OsMDH1OX-1	NIP	0.631297	3.39348	2.42638	0.00035	bZIP transcription factor domain containing protein, expressed
LOC_Os06g39970	Chr6:23777678-23780888	OsMDH1OX-1	NIP	1.03584	2.52611	1.28612	0.0039	CESA11 - cellulose synthase, expressed
LOC_Os06g40080	Chr6:23853713-23858061	OsMDH1OX-1	NIP	59.3571	376.947	2.66687	0.00105	heme oxygenase 1, putative, expressed
LOC_Os06g40120	Chr6:23875407-23879965	OsMDH1OX-1	NIP	8.14138	16.3263	1.00385	0.00685	SPX domain containing protein, putative, expressed
LOC_Os06g05320	Chr6:2394820-2396562	OsMDH1OX-1	NIP	0.299987	2.4496	3.02958	0.00015	transferase family protein, putative, expressed
LOC_Os06g40210	Chr6:23949818-23950694	OsMDH1OX-1	NIP	18.3795	64.9267	1.82072	0.0005	expressed protein
LOC_Os06g40360	Chr6:24033672-24036841	OsMDH1OX-1	NIP	15.2821	55.1479	1.85146	5e-05	OsFBL30 - F-box domain and LRR containing protein, expressed
LOC_Os06g40500	Chr6:24139348-24142390	OsMDH1OX-1	NIP	2.41195	39.8928	4.04786	5e-05	expressed protein
LOC_Os06g40510	Chr6:24142813-24147311	OsMDH1OX-1	NIP	4.08306	12.0412	1.56026	0.0017	CRAL/TRIO domain containing protein, expressed
LOC_Os06g40730	Chr6:24277338-24282501	OsMDH1OX-1	NIP	13.5089	34.8003	1.36519	0.00135	protein with a conserved N-terminal region, putative, expressed
LOC_Os06g40780	Chr6:24311419-24316382	OsMDH1OX-1	NIP	0.522134	1.6492	1.65928	0.0029	MONOCULM 1, putative, expressed
LOC_Os06g40818	Chr6:24348622-24354099	OsMDH1OX-1	NIP	3.05576	14.4625	2.24272	5e-05	aspartic proteinase, putative, expressed
LOC_Os06g05420	Chr6:2449088-2449823	OsMDH1OX-1	NIP	2.44341	8.91515	1.86736	0.0005	expressed protein
LOC_Os06g05430	Chr6:2453456-2454046	OsMDH1OX-1	NIP	4.49183	50.7077	3.49683	5e-05	expressed protein
LOC_Os06g41360	Chr6:24789411-24793565	OsMDH1OX-1	NIP	7.81661	46.5032	2.57272	5e-05	phosphoribosyl transferase, putative, expressed
LOC_Os06g41840	Chr6:25086974-25090185	OsMDH1OX-1	NIP	11.9543	25.6858	1.10344	0.0031	reductase, putative, expressed
LOC_Os06g42030	Chr6:25231213-25242965	OsMDH1OX-1	NIP	4.56709	9.74292	1.09308	0.0024	potassium transporter, putative, expressed
LOC_Os06g42060	Chr6:25268631-25270617	OsMDH1OX-1	NIP	74.6851	156.462	1.06692	0.00525	expressed protein
LOC_Os06g05630	Chr6:2546687-2549257	OsMDH1OX-1	NIP	1.95815	7.92769	2.01741	5e-05	GDSL-like lipase/acylhydrolase, putative, expressed
LOC_Os06g42560	Chr6:25590232-25594488	OsMDH1OX-1	NIP	8.62838	19.369	1.16659	0.00315	tryptophan synthase beta chain 2, putative, expressed
LOC_Os06g42730	Chr6:25698740-25702801	OsMDH1OX-1	NIP	0.0580892	1.00145	4.10768	0.0026	OsPOP14 - Putative Prolyl Oligopeptidase homologue, expressed
LOC_Os06g42790	Chr6:25718150-25722192	OsMDH1OX-1	NIP	33.2464	74.0587	1.15547	0.0026	hydrolase, NUDIX family, domain containing protein, expressed
LOC_Os06g42850	Chr6:25747062-25749944	OsMDH1OX-1	NIP	14.5908	39.0015	1.41847	5e-05	extracellular ligand-gated ion channel, putative, expressed
LOC_Os06g43170	Chr6:25945634-25949545	OsMDH1OX-1	NIP	0.0752451	0.740832	3.29948	0.00035	transposon protein, putative, unclassified, expressed
LOC_Os06g43510	Chr6:26155403-26159116	OsMDH1OX-1	NIP	2.78383	12.0527	2.11422	5e-05	cytochrome P450 71D6, putative, expressed
LOC_Os06g43630	Chr6:26242004-26250269	OsMDH1OX-1	NIP	10.9904	27.1476	1.30458	0.0004	sucrose-phosphate synthase, putative, expressed
LOC_Os06g43940	Chr6:26471718-26473967	OsMDH1OX-1	NIP	1.88957	4.79345	1.343	0.00135	expressed protein
LOC_Os06g43960	Chr6:26482244-26483810	OsMDH1OX-1	NIP	1.44591	5.24537	1.85907	0.0002	expressed protein
LOC_Os06g43990	Chr6:26496997-26498376	OsMDH1OX-1	NIP	2.56257	10.8841	2.08656	5e-05	expressed protein
LOC_Os06g44034	Chr6:26554536-26561226	OsMDH1OX-1	NIP	5.63144	12.7541	1.17939	0.0011	expressed protein
LOC_Os06g44250	Chr6:26693486-26696433	OsMDH1OX-1	NIP	0.904408	4.2398	2.22895	0.00015	haemolysin-III, putative, expressed
LOC_Os06g44260	Chr6:26698961-26700042	OsMDH1OX-1	NIP	0.200384	2.90737	3.85888	0.0021	synthase, putative, expressed
LOC_Os06g05860	Chr6:2678429-2688554	OsMDH1OX-1	NIP	11.2553	49.1971	2.12797	0.0001	6-phosphofructokinase, putative, expressed
LOC_Os06g44420	Chr6:26829526-26830408	OsMDH1OX-1	NIP	1.09279	9.67036	3.14555	5e-05	GDU1, putative, expressed
LOC_Os06g44500	Chr6:26876994-26878985	OsMDH1OX-1	NIP	24.6659	101.889	2.04641	0.00015	OsFBK17 - F-box domain and kelch repeat containing protein, expressed
LOC_Os06g05930	Chr6:2714449-2715133	OsMDH1OX-1	NIP	1.50443	4.32781	1.52442	0.00885	expressed protein
LOC_Os06g45050	Chr6:27257456-27261082	OsMDH1OX-1	NIP	0.536016	2.51565	2.23058	0.00085	clathrin assembly protein, putative, expressed
LOC_Os06g45060	Chr6:27261293-27262594	OsMDH1OX-1	NIP	9.38527	21.4892	1.19514	0.001	expressed protein
LOC_Os06g45080	Chr6:27265303-27269905	OsMDH1OX-1	NIP	1.29694	3.47655	1.42255	0.0013	rabGAP/TBC domain-containing protein, putative, expressed
LOC_Os06g45100	Chr6:27275438-27278872	OsMDH1OX-1	NIP	3.77572	31.7216	3.07064	5e-05	FAD binding domain of DNA photolyase domain containing protein, expressed
LOC_Os06g45140	Chr6:27299913-27302140	OsMDH1OX-1	NIP	0.460555	7.31855	3.99011	5e-05	bZIP transcription factor domain containing protein, expressed
LOC_Os06g45184	Chr6:27319470-27322662	OsMDH1OX-1	NIP	0.284542	4.86411	4.09546	0.0002	retrotransposon protein, putative, Ty3-gypsy subclass, expressed
LOC_Os06g06080	Chr6:2803002-2806286	OsMDH1OX-1	NIP	6.70156	21.8103	1.70244	5e-05	serine esterase family protein, putative, expressed
LOC_Os06g46284	Chr6:28045146-28058082	OsMDH1OX-1	NIP	2.00326	4.28697	1.09761	0.00355	glycosyl hydrolase, family 31, putative, expressed
LOC_Os06g46366	Chr6:28133800-28138103	OsMDH1OX-1	NIP	6.13948	24.8394	2.01644	5e-05	zinc finger, C3HC4 type, domain containing protein, expressed
LOC_Os06g46410	Chr6:28158506-28164559	OsMDH1OX-1	NIP	1.34196	4.11172	1.6154	0.00015	auxin response factor, putative, expressed
LOC_Os06g46670	Chr6:28345309-28351244	OsMDH1OX-1	NIP	0.437695	11.3777	4.70014	5e-05	glutamate receptor, putative, expressed
LOC_Os06g46740	Chr6:28388295-28389574	OsMDH1OX-1	NIP	3.7455	62.9999	4.07212	5e-05	early nodulin 20 precursor, putative, expressed
LOC_Os06g46799	Chr6:28414029-28425514	OsMDH1OX-1	NIP	3.53395	9.7996	1.47144	0.00095	peroxidase precursor, putative, expressed
LOC_Os06g46900	Chr6:28463763-28466297	OsMDH1OX-1	NIP	0.673592	2.79999	2.05547	0.0006	phosphosulfolactate synthase-related protein, putative, expressed
LOC_Os06g46920	Chr6:28467983-28472153	OsMDH1OX-1	NIP	2.9744	9.42343	1.66365	5e-05	dihydroflavonol-4-reductase, putative, expressed
LOC_Os06g06170	Chr6:2859719-2861406	OsMDH1OX-1	NIP	0.419513	5.69878	3.76387	0.00015	expressed protein
LOC_Os06g06180	Chr6:2861699-2863179	OsMDH1OX-1	NIP	0.546762	6.41975	3.55353	5e-05	transferase family protein, putative, expressed
LOC_Os06g47200	Chr6:28617446-28620321	OsMDH1OX-1	NIP	16.2453	35.791	1.13958	0.00215	LTPL85 - Protease inhibitor/seed storage/LTP family protein precursor, expressed
LOC_Os06g47310	Chr6:28679458-28681004	OsMDH1OX-1	NIP	10.2889	67.3874	2.71139	5e-05	plant-specific domain TIGR01627 family protein, expressed
LOC_Os06g47330	Chr6:28688793-28694061	OsMDH1OX-1	NIP	6.73554	20.058	1.57431	0.0001	dynamin family protein, putative, expressed
LOC_Os06g47550	Chr6:28789014-28797545	OsMDH1OX-1	NIP	15.2447	34.4679	1.17695	0.0008	cadmium/zinc-transporting ATPase, putative, expressed
LOC_Os06g47580	Chr6:28806700-28816144	OsMDH1OX-1	NIP	5.68035	14.5111	1.35311	0.0007	ROsMDH1OX-11, putative, expressed
LOC_Os06g47620	Chr6:28831588-28837128	OsMDH1OX-1	NIP	0.464528	3.93875	3.0839	5e-05	peptidase, putative, expressed
LOC_Os06g47650	Chr6:28853370-28856936	OsMDH1OX-1	NIP	0.444787	3.95961	3.15417	5e-05	phytosulfokine receptor precursor, putative, expressed
LOC_Os06g47910	Chr6:28981123-28983436	OsMDH1OX-1	NIP	0.108599	5.98155	5.78343	0.00075	GDSL-like lipase/acylhydrolase, putative, expressed
LOC_Os06g48030	Chr6:29050767-29054613	OsMDH1OX-1	NIP	2.68731	8.22979	1.61469	0.0008	peroxidase precursor, putative, expressed
LOC_Os06g48160	Chr6:29133000-29134771	OsMDH1OX-1	NIP	2.30949	9.37816	2.02173	5e-05	glycosyl hydrolases family 16, putative, expressed
LOC_Os06g48300	Chr6:29208085-29210947	OsMDH1OX-1	NIP	1.42191	8.41363	2.5649	5e-05	protein phosphatase 2C, putative, expressed
LOC_Os06g48500	Chr6:29341863-29343967	OsMDH1OX-1	NIP	57.3632	123.244	1.10331	0.009	expressed protein
LOC_Os06g48610	Chr6:29407743-29412038	OsMDH1OX-1	NIP	2.44864	13.3308	2.44471	5e-05	CCT motif family protein, expressed
LOC_Os06g48620	Chr6:29413391-29418992	OsMDH1OX-1	NIP	5.17879	35.48	2.77632	5e-05	4-amino-4-deoxychorismate synthase, putative, expressed
LOC_Os06g06340	Chr6:2947710-2948191	OsMDH1OX-1	NIP	1.21364	8.93126	2.87952	0.00095	LTPL20 - Protease inhibitor/seed storage/LTP family protein precursor, putative, expressed
LOC_Os06g49000	Chr6:29696559-29703216	OsMDH1OX-1	NIP	0.345772	1.16181	1.74849	0.00585	expressed protein
LOC_Os06g49110	Chr6:29757044-29761835	OsMDH1OX-1	NIP	17.4515	79.3743	2.18532	5e-05	delta-aminolOsMDH1OX-1ulinic acid dehydratase, chloroplast precursor, putative, expressed
LOC_Os06g49120	Chr6:29762518-29766745	OsMDH1OX-1	NIP	8.56097	131.312	3.93908	5e-05	Complex I intermediate-associated protein 30 domain containing protein, putative, expressed
LOC_Os06g49210	Chr6:29814602-29821246	OsMDH1OX-1	NIP	0.215177	2.03397	3.2407	5e-05	retrotransposon protein, putative, unclassified, expressed
LOC_Os06g49320	Chr6:29877098-29886728	OsMDH1OX-1	NIP	2.96514	11.1538	1.91137	5e-05	glycosyltransferase, putative, expressed
LOC_Os06g06440	Chr6:2999106-3009250	OsMDH1OX-1	NIP	0.335656	1.95776	2.54415	5e-05	ABC transporter, ATP-binding protein, putative, expressed
LOC_Os06g49690	Chr6:30066044-30066843	OsMDH1OX-1	NIP	7.17195	22.893	1.67447	0.00045	expressed protein
LOC_Os06g49750	Chr6:30092165-30093513	OsMDH1OX-1	NIP	16.0521	46.6796	1.54003	5e-05	kelch motif family protein, expressed
LOC_Os06g49780	Chr6:30117739-30118771	OsMDH1OX-1	NIP	9.40953	31.7174	1.75308	5e-05	expressed protein
LOC_Os06g49790	Chr6:30122818-30128027	OsMDH1OX-1	NIP	5.94224	53.1728	3.16161	5e-05	acyltransferase, putative, expressed
LOC_Os06g49840	Chr6:30173484-30178066	OsMDH1OX-1	NIP	0.755553	2.06594	1.45119	0.0088	OsMADS16 - MADS-box family gene with MIKCc type-box, expressed
LOC_Os06g50040	Chr6:30314748-30315668	OsMDH1OX-1	NIP	7.75385	28.3187	1.86877	5e-05	OsSAUR29 - Auxin-responsive SAUR gene family member, expressed
LOC_Os06g50070	Chr6:30338356-30339335	OsMDH1OX-1	NIP	24.0771	73.1887	1.60396	0.0001	expressed protein
LOC_Os06g50130	Chr6:30362749-30363810	OsMDH1OX-1	NIP	24.2735	50.3482	1.05256	0.0028	expressed protein
LOC_Os06g50870	Chr6:30774113-30776635	OsMDH1OX-1	NIP	44.9874	179.167	1.99372	0.0001	DNL zinc finger domain containing protein, putative, expressed
LOC_Os06g50880	Chr6:30776897-30779652	OsMDH1OX-1	NIP	2.28839	5.25241	1.19865	0.00475	WD domain, G-beta repeat domain containing protein, expressed
LOC_Os06g50950	Chr6:30837988-30839952	OsMDH1OX-1	NIP	0.620153	6.32232	3.34976	5e-05	GDSL-like lipase/acylhydrolase, putative, expressed
LOC_Os06g50960	Chr6:30846359-30848025	OsMDH1OX-1	NIP	0.324835	14.166	5.44658	5e-05	expansin precursor, putative, expressed
LOC_Os06g51050	Chr6:30887214-30888471	OsMDH1OX-1	NIP	0.766234	4.00973	2.38765	0.0003	CHIT7 - Chitinase family protein precursor, expressed
LOC_Os06g51060	Chr6:30890710-30892066	OsMDH1OX-1	NIP	8.61846	130.375	3.91909	0.0001	CHIT8 - Chitinase family protein precursor, expressed
LOC_Os06g51260	Chr6:31025936-31029132	OsMDH1OX-1	NIP	11.3613	46.0479	2.01901	0.0013	MYB family transcription factor, putative, expressed
LOC_Os06g51390	Chr6:31127414-31130682	OsMDH1OX-1	NIP	21.626	45.5363	1.07425	0.00305	expressed protein
LOC_Os06g06780	Chr6:3195570-3199007	OsMDH1OX-1	NIP	4.24669	11.6474	1.4556	5e-05	harpin-induced protein, putative, expressed
LOC_Os06g07000	Chr6:3319110-3322612	OsMDH1OX-1	NIP	6.17507	18.4459	1.57877	5e-05	OsFBL28 - F-box domain and LRR containing protein, expressed
LOC_Os06g07030	Chr6:3337082-3338612	OsMDH1OX-1	NIP	19.8859	54.947	1.46629	0.0007	AP2 domain containing protein, expressed
LOC_Os06g07100	Chr6:3388143-3390644	OsMDH1OX-1	NIP	0.625458	4.24697	2.76345	5e-05	RING-H2 finger protein, putative, expressed
LOC_Os06g07120	Chr6:3405163-3407737	OsMDH1OX-1	NIP	4.29696	9.8701	1.19975	0.00375	dehydrodolichyl diphosphate synthase, putative, expressed
LOC_Os06g01620	Chr6:365300-367066	OsMDH1OX-1	NIP	1.0924	20.6489	4.24049	5e-05	scarecrow, putative, expressed
LOC_Os06g07790	Chr6:3779652-3785951	OsMDH1OX-1	NIP	0.235879	1.15116	2.28697	0.00045	retrotransposon protein, putative, unclassified, expressed
LOC_Os06g07820	Chr6:3795463-3798623	OsMDH1OX-1	NIP	4.27233	9.15583	1.09967	0.00635	BSD domain containing protein, expressed
LOC_Os06g08090	Chr6:3924680-3927945	OsMDH1OX-1	NIP	2.13614	11.6593	2.4484	5e-05	heparanase-like protein precursor, putative, expressed
LOC_Os06g01670	Chr6:398590-403494	OsMDH1OX-1	NIP	8.91817	23.1279	1.37482	0.0001	myb-like DNA-binding domain containing protein, expressed
LOC_Os06g08360	Chr6:4062303-4063540	OsMDH1OX-1	NIP	2.79151	16.3544	2.55056	5e-05	ethylene-responsive element-binding protein, putative, expressed
LOC_Os06g01760	Chr6:438683-441553	OsMDH1OX-1	NIP	1.86189	58.3815	4.97067	5e-05	ligA, putative, expressed
LOC_Os06g08880	Chr6:4459006-4463882	OsMDH1OX-1	NIP	0.589639	1.73631	1.55812	0.00125	glutamate receptor 2.7 precursor, putative, expressed
LOC_Os06g09320	Chr6:4686956-4690304	OsMDH1OX-1	NIP	7.03143	37.005	2.39583	5e-05	expressed protein
LOC_Os06g09900	Chr6:5044930-5046247	OsMDH1OX-1	NIP	276.971	1156.06	2.06141	0.00165	expressed protein
LOC_Os06g09910	Chr6:5054302-5056846	OsMDH1OX-1	NIP	2.87868	11.0419	1.93951	5e-05	phosphopantothenoylcysteine decarboxylase, putative, expressed
LOC_Os06g09920	Chr6:5057621-5058035	OsMDH1OX-1	NIP	2.8544	10.4049	1.866	0.0013	expressed protein
LOC_Os06g10100	Chr6:5143277-5144540	OsMDH1OX-1	NIP	0.50372	2.03704	2.01578	0.00195	expressed protein
LOC_Os06g01934	Chr6:523052-530057	OsMDH1OX-1	NIP	8.59808	26.0382	1.59854	0.0001	homeobox domain containing protein, expressed
LOC_Os06g01950	Chr6:530533-532108	OsMDH1OX-1	NIP	22.8624	50.4442	1.14171	0.0009	phosphoglycerate mutase, putative, expressed
LOC_Os06g10520	Chr6:5420907-5427254	OsMDH1OX-1	NIP	4.9811	11.7083	1.233	0.0003	pantothenate kinase, putative, expressed
LOC_Os06g10560	Chr6:5449103-5453124	OsMDH1OX-1	NIP	0.266445	1.14098	2.09837	0.00075	leaf senescence related protein, putative, expressed
LOC_Os06g10650	Chr6:5555006-5559140	OsMDH1OX-1	NIP	12.5442	37.5224	1.58074	5e-05	tyrosine phosphatase family protein, putative, expressed
LOC_Os06g10880	Chr6:5677079-5682126	OsMDH1OX-1	NIP	0.878153	2.45721	1.48448	0.00205	bZIP transcription factor, putative, expressed
LOC_Os06g11040	Chr6:5784165-5788998	OsMDH1OX-1	NIP	9.27369	23.7528	1.35688	0.0008	expressed protein
LOC_Os06g02019	Chr6:580664-586450	OsMDH1OX-1	NIP	3.57449	18.8513	2.39886	5e-05	cytochrome P450, putative, expressed
LOC_Os06g11130	Chr6:5835561-5837122	OsMDH1OX-1	NIP	8.45875	22.8521	1.43381	0.0006	gibberellin receptor GID1L2, putative, expressed
LOC_Os06g11290	Chr6:5918105-5919690	OsMDH1OX-1	NIP	6.6288	24.2733	1.87255	5e-05	12-oxophytodienoate reductase, putative, expressed
LOC_Os06g11310	Chr6:5930398-5931984	OsMDH1OX-1	NIP	1.40074	8.61104	2.61999	5e-05	plastocyanin-like domain containing protein, putative, expressed
LOC_Os06g02040	Chr6:593556-594233	OsMDH1OX-1	NIP	0.511804	2.58695	2.33759	0.00535	late embryogenesis abundant group 1, putative, expressed
LOC_Os06g11380	Chr6:5982668-5987671	OsMDH1OX-1	NIP	26.0198	66.9923	1.36438	0.00045	geminivirus Rep-interacting motor protein, putative, expressed
LOC_Os06g11450	Chr6:6058725-6060541	OsMDH1OX-1	NIP	1.59528	5.07582	1.66983	0.00065	zinc finger, C3HC4 type domain containing protein, expressed
LOC_Os06g11500	Chr6:6086288-6097662	OsMDH1OX-1	NIP	3.41218	7.36617	1.11022	0.00245	MCM9 - Putative minichromosome maintenance MCM family subunit 9, expressed
LOC_Os06g11660	Chr6:6180307-6181639	OsMDH1OX-1	NIP	6.06115	29.3994	2.27812	0.00015	phosphate-induced protein 1 conserved region domain containing protein, expressed
LOC_Os06g11980	Chr6:6395387-6397221	OsMDH1OX-1	NIP	4.48613	18.7381	2.06243	0.0001	DUF581 domain containing protein, expressed
LOC_Os06g12320	Chr6:6678244-6680864	OsMDH1OX-1	NIP	8.59343	36.1482	2.07262	0.0001	transmembrane amino acid transporter protein, putative, expressed
LOC_Os06g12410	Chr6:6736052-6737803	OsMDH1OX-1	NIP	0.216733	1.00029	2.20644	0.0069	GDSL-like lipase/acylhydrolase, putative, expressed
LOC_Os06g12560	Chr6:6809573-6811963	OsMDH1OX-1	NIP	0.267568	4.93697	4.20565	0.00015	zinc finger, C3HC4 type, domain containing protein, expressed
LOC_Os06g12960	Chr6:7093924-7096207	OsMDH1OX-1	NIP	0.442137	2.44119	2.46502	5e-05	expressed protein
LOC_Os06g13560	Chr6:7480066-7482254	OsMDH1OX-1	NIP	0.299375	5.30309	4.14681	5e-05	SAM dependent carboxyl methyltransferase, putative, expressed
LOC_Os06g13720	Chr6:7602363-7605812	OsMDH1OX-1	NIP	0.193075	2.40046	3.63608	0.0002	dehydrogenase E1 component domain containing protein, expressed
LOC_Os06g14030	Chr6:7799072-7806571	OsMDH1OX-1	NIP	2.04759	16.9733	3.05127	5e-05	potassium channel SKOR, putative, expressed
LOC_Os06g14530	Chr6:8176675-8177827	OsMDH1OX-1	NIP	0.499066	2.58929	2.37525	0.00035	expressed protein
LOC_Os06g15170	Chr6:8597869-8599912	OsMDH1OX-1	NIP	2.81091	8.12729	1.53174	0.0001	3-ketoacyl-CoA synthase, putative, expressed
LOC_Os06g15370	Chr6:8739430-8744022	OsMDH1OX-1	NIP	8.16723	31.5429	1.9494	5e-05	peptide transporter PTR2, putative, expressed
LOC_Os06g15680	Chr6:8876050-8877757	OsMDH1OX-1	NIP	0.15043	3.12384	4.37615	5e-05	cytochrome P450 71A6, putative, expressed
LOC_Os06g15910	Chr6:9033861-9037775	OsMDH1OX-1	NIP	0.423854	2.34353	2.46704	5e-05	potassium transporter, putative, expressed
LOC_Os06g16240	Chr6:9246576-9248376	OsMDH1OX-1	NIP	5.95739	12.7982	1.10318	0.00135	expressed protein
LOC_Os06g16350	Chr6:9325989-9328211	OsMDH1OX-1	NIP	0.655931	1.94111	1.56527	0.0059	peroxidase precursor, putative, expressed
LOC_Os07g02780	Chr7:1015337-1021609	OsMDH1OX-1	NIP	0.884375	3.31047	1.90431	0.0002	STE_MEKK_ste11_MAP3K.20 - STE kinases include homologs to sterile 7, sterile 11 and sterile 20 from yeast, expressed
LOC_Os07g17330	Chr7:10231828-10232702	OsMDH1OX-1	NIP	13.5689	35.2688	1.37809	0.0014	B12D protein, putative, expressed
LOC_Os07g02800	Chr7:1046016-1048052	OsMDH1OX-1	NIP	27.5693	116.66	2.08117	5e-05	MYB family transcription factor, putative, expressed
LOC_Os07g02940	Chr7:1095056-1095907	OsMDH1OX-1	NIP	4.0612	24.4513	2.58993	5e-05	DUF538 domain containing protein, putative, expressed
LOC_Os07g18874	Chr7:11170887-11182974	OsMDH1OX-1	NIP	0.117493	3.10438	4.72366	0.00015	white-brown complex homolog protein 11, putative, expressed
LOC_Os07g01020	Chr7:11571-12986	OsMDH1OX-1	NIP	48.0303	459.418	3.25779	0.00015	SOR/SNZ family protein, putative, expressed
LOC_Os07g01214	Chr7:122254-128031	OsMDH1OX-1	NIP	15.6303	34.8506	1.15684	0.00075	transposon protein, putative, unclassified, expressed
LOC_Os07g01230	Chr7:128667-131371	OsMDH1OX-1	NIP	0.941722	9.14624	3.27981	5e-05	expressed protein
LOC_Os07g22930	Chr7:12916276-12924325	OsMDH1OX-1	NIP	12.1194	171.773	3.82511	0.0068	starch synthase, putative, expressed
LOC_Os07g23150	Chr7:13052970-13055292	OsMDH1OX-1	NIP	1.33178	11.545	3.11585	5e-05	transferase family protein, putative, expressed
LOC_Os07g23200	Chr7:13074437-13078529	OsMDH1OX-1	NIP	5.11377	12.9146	1.33655	0.00075	F-actin-capping protein subunit alpha, putative, expressed
LOC_Os07g23494	Chr7:13276213-13283664	OsMDH1OX-1	NIP	1.41186	3.46777	1.29641	0.00325	expressed protein
LOC_Os07g23550	Chr7:13313552-13316594	OsMDH1OX-1	NIP	5.73101	23.6852	2.04712	5e-05	expressed protein
LOC_Os07g01240	Chr7:134161-143578	OsMDH1OX-1	NIP	2.46146	5.94458	1.27206	0.0029	expressed protein
LOC_Os07g23970	Chr7:13567114-13567861	OsMDH1OX-1	NIP	5.72916	14.9852	1.38714	0.001	zinc finger, C3HC4 type domain containing protein, expressed
LOC_Os07g24190	Chr7:13741283-13747256	OsMDH1OX-1	NIP	4.52212	14.2111	1.65195	5e-05	CESA3 - cellulose synthase, expressed
LOC_Os07g24230	Chr7:13776866-13780339	OsMDH1OX-1	NIP	0.208897	17.8932	6.42048	5e-05	integral membrane transporter family protein, putative, expressed
LOC_Os07g01250	Chr7:146966-150184	OsMDH1OX-1	NIP	12.8099	47.008	1.87565	0.0002	tobamovirus multiplication protein, putative, expressed
LOC_Os07g25700	Chr7:14741196-14746236	OsMDH1OX-1	NIP	0.5651	3.32018	2.55469	0.00035	expressed protein
LOC_Os07g26440	Chr7:15204074-15211471	OsMDH1OX-1	NIP	2.21554	4.94892	1.15946	0.0021	expressed protein
LOC_Os07g26630	Chr7:15358959-15360495	OsMDH1OX-1	NIP	0.36836	17.9054	5.60314	5e-05	aquaporin protein, putative, expressed
LOC_Os07g26660	Chr7:15376915-15378292	OsMDH1OX-1	NIP	0.296697	4.17104	3.81335	5e-05	aquaporin protein, putative, expressed
LOC_Os07g26690	Chr7:15406441-15409801	OsMDH1OX-1	NIP	36.1609	405.048	3.48559	5e-05	aquaporin protein, putative, expressed
LOC_Os07g27490	Chr7:16029454-16033425	OsMDH1OX-1	NIP	16.4661	42.0417	1.35232	0.0027	Regulator of chromosome condensation domain containing protein, expressed
LOC_Os07g27970	Chr7:16314790-16318836	OsMDH1OX-1	NIP	0.124454	12.5877	6.66026	0.0032	O-methyltransferase, putative, expressed
LOC_Os07g28040	Chr7:16346814-16349511	OsMDH1OX-1	NIP	1.0125	114.043	6.81552	5e-05	O-methyltransferase, putative, expressed
LOC_Os07g03910	Chr7:1636880-1638610	OsMDH1OX-1	NIP	1.61803	6.38765	1.98104	5e-05	transporter, major facilitator superfamily domain containing protein, expressed
LOC_Os07g28790	Chr7:16857191-16862643	OsMDH1OX-1	NIP	8.3223	20.2719	1.28442	0.0005	PAP fibrillin family domain containing protein, expressed
LOC_Os07g29290	Chr7:17161994-17165698	OsMDH1OX-1	NIP	1.6688	4.42055	1.40542	0.00385	expansin precursor, putative, expressed
LOC_Os07g29640	Chr7:17426380-17429427	OsMDH1OX-1	NIP	12.6195	34.0569	1.43229	0.0003	expressed protein
LOC_Os07g01030	Chr7:17514-21408	OsMDH1OX-1	NIP	28.386	70.6601	1.31572	0.0009	glycosyl transferase, group 1 domain containing protein, expressed
LOC_Os07g30150	Chr7:17787744-17801445	OsMDH1OX-1	NIP	5.09698	14.6162	1.51985	0.00035	phosphoribosyl transferase, putative, expressed
LOC_Os07g30610	Chr7:18113471-18115251	OsMDH1OX-1	NIP	0.356091	5.07648	3.83351	5e-05	cytokinin-O-glucosyltransferase 2, putative, expressed
LOC_Os07g30620	Chr7:18124654-18126401	OsMDH1OX-1	NIP	0.36378	3.94194	3.43777	5e-05	cytokinin-O-glucosyltransferase 2, putative, expressed
LOC_Os07g30960	Chr7:18331754-18333958	OsMDH1OX-1	NIP	10.4193	66.8625	2.68194	5e-05	monooxygenase, putative, expressed
LOC_Os07g31884	Chr7:18956321-18963235	OsMDH1OX-1	NIP	45.0438	147.7	1.71327	0.00555	MATE efflux family protein, putative, expressed
LOC_Os07g32010	Chr7:19037667-19039618	OsMDH1OX-1	NIP	5.35888	21.051	1.97389	0.0001	UDP-glucoronosyl and UDP-glucosyl transferase domain containing protein, expressed
LOC_Os07g32060	Chr7:19060761-19062609	OsMDH1OX-1	NIP	2.48427	6.26761	1.33509	0.003	UDP-glucoronosyl/UDP-glucosyl transferase, putative, expressed
LOC_Os07g01310	Chr7:191043-199857	OsMDH1OX-1	NIP	12.7606	44.0136	1.78625	0.00095	glutamate receptor, putative, expressed
LOC_Os07g32560	Chr7:19405562-19407067	OsMDH1OX-1	NIP	45.1413	173.178	1.93974	0.0016	ATP-dependent protease, putative, expressed
LOC_Os07g32630	Chr7:19462298-19464260	OsMDH1OX-1	NIP	0.6859	7.09255	3.37023	5e-05	UDP-glucoronosyl and UDP-glucosyl transferase domain containing protein, expressed
LOC_Os07g33350	Chr7:19935492-19936423	OsMDH1OX-1	NIP	19.4108	74.2511	1.93556	5e-05	hsp20/alpha crystallin family protein, putative, expressed
LOC_Os07g34190	Chr7:20455511-20456848	OsMDH1OX-1	NIP	0.50033	2.44698	2.29005	0.00035	chalcone and stilbene synthases, putative, expressed
LOC_Os07g34520	Chr7:20691053-20693694	OsMDH1OX-1	NIP	1.16613	8.27794	2.82754	5e-05	isocitrate lyase, putative, expressed
LOC_Os07g34620	Chr7:20752214-20754511	OsMDH1OX-1	NIP	3.72669	28.3622	2.92801	5e-05	expressed protein
LOC_Os07g35140	Chr7:21045117-21050486	OsMDH1OX-1	NIP	1.01981	4.09254	2.0047	5e-05	receptor-like serine-threonine protein kinase, putative, expressed
LOC_Os07g35310	Chr7:21133027-21140733	OsMDH1OX-1	NIP	1.41188	6.15924	2.12513	5e-05	TKL_IRAK_DUF26-lc.12 - DUF26 kinases have homology to DUF26 containing loci, expressed
LOC_Os07g35330	Chr7:21140940-21144309	OsMDH1OX-1	NIP	0.282397	1.14893	2.02449	0.0012	TKL_IRAK_DUF26-lc.13 - DUF26 kinases have homology to DUF26 containing loci, expressed
LOC_Os07g35750	Chr7:21412624-21419296	OsMDH1OX-1	NIP	0.172957	3.18452	4.20259	5e-05	TKL_IRAK_DUF26-ld.3 - DUF26 kinases have homology to DUF26 containing loci, expressed
LOC_Os07g35790	Chr7:21434556-21437671	OsMDH1OX-1	NIP	3.21948	11.1423	1.79115	5e-05	TKL_IRAK_DUF26-ld.5 - DUF26 kinases have homology to DUF26 containing loci, expressed
LOC_Os07g35880	Chr7:21471054-21473327	OsMDH1OX-1	NIP	2.7706	12.9637	2.22621	5e-05	beta-amylase, putative, expressed
LOC_Os07g36190	Chr7:21625618-21628826	OsMDH1OX-1	NIP	25.3673	154.27	2.60442	5e-05	hydrolase, NUDIX family, domain containing protein, expressed
LOC_Os07g36400	Chr7:21760604-21764053	OsMDH1OX-1	NIP	1.32478	4.37403	1.72321	0.0003	expressed protein
LOC_Os07g04930	Chr7:2176568-2177640	OsMDH1OX-1	NIP	0.291703	257.188	9.78411	5e-05	retrotransposon protein, putative, unclassified, expressed
LOC_Os07g36544	Chr7:21846325-21851297	OsMDH1OX-1	NIP	3.04092	7.10284	1.22389	0.006	serine/threonine-protein kinase receptor precursor, putative, expressed
LOC_Os07g36590	Chr7:21876889-21883372	OsMDH1OX-1	NIP	7.64516	18.5526	1.279	0.0002	serine/threonine-protein kinase receptor precursor, putative, expressed
LOC_Os07g05000	Chr7:2197572-2201446	OsMDH1OX-1	NIP	47.971	142.202	1.56771	0.0023	oxidoreductase, aldo/keto reductase family protein, putative, expressed
LOC_Os07g36800	Chr7:22045993-22048316	OsMDH1OX-1	NIP	14.7005	31.092	1.08068	0.00315	UPF0041 domain containing protein, putative, expressed
LOC_Os07g36820	Chr7:22056410-22059752	OsMDH1OX-1	NIP	6.48485	18.2576	1.49336	0.0001	uncharacterized Cys-rich domain containing protein, putative, expressed
LOC_Os07g05010	Chr7:2207087-2210741	OsMDH1OX-1	NIP	6.71489	27.4771	2.03279	5e-05	helix-loop-helix DNA-binding domain containing protein, expressed
LOC_Os07g37210	Chr7:22293734-22295309	OsMDH1OX-1	NIP	0.843546	9.75545	3.53167	5e-05	MYB family transcription factor, putative, expressed
LOC_Os07g37230	Chr7:22309413-22313591	OsMDH1OX-1	NIP	11.4489	75.4046	2.71944	5e-05	inositol-1-monophosphatase, putative, expressed
LOC_Os07g37310	Chr7:22346420-22348417	OsMDH1OX-1	NIP	21.6922	89.6892	2.04776	5e-05	uncharacterized secreted protein, putative, expressed
LOC_Os07g37410	Chr7:22414789-22415671	OsMDH1OX-1	NIP	0.720652	4.09478	2.50641	5e-05	expressed protein
LOC_Os07g37420	Chr7:22416142-22417233	OsMDH1OX-1	NIP	5.26407	35.562	2.75608	5e-05	versicolorin reductase, putative, expressed
LOC_Os07g37530	Chr7:22474560-22477187	OsMDH1OX-1	NIP	0.144206	1.32445	3.1992	0.00035	organic cation transporter-related, putative, expressed
LOC_Os07g37560	Chr7:22488825-22497724	OsMDH1OX-1	NIP	14.9071	79.7342	2.4192	0.00075	myosin-Vb, putative, expressed
LOC_Os07g37620	Chr7:22543275-22544955	OsMDH1OX-1	NIP	21.3535	64.5164	1.59519	0.00625	fiber expressed protein, putative, expressed
LOC_Os07g37650	Chr7:22572131-22577947	OsMDH1OX-1	NIP	50.6723	111.04	1.13182	0.0062	GTPase-activating protein, putative, expressed
LOC_Os07g38130	Chr7:22874251-22875707	OsMDH1OX-1	NIP	0.182659	7.24131	5.30902	0.0001	polygalacturonase inhibitor 1 precursor, putative, expressed
LOC_Os07g38390	Chr7:23075978-23078827	OsMDH1OX-1	NIP	0.41972	1.37432	1.71122	0.00895	chalcone isomerase, putative, expressed
LOC_Os07g38830	Chr7:23293330-23296804	OsMDH1OX-1	NIP	7.60019	21.1946	1.47959	0.0003	hydrolase, alpha/beta fold family domain containing protein, expressed
LOC_Os07g38850	Chr7:23302618-23308978	OsMDH1OX-1	NIP	3.82926	11.7441	1.61679	0.00035	prenyltransferase, putative, expressed
LOC_Os07g38910	Chr7:23330020-23330846	OsMDH1OX-1	NIP	0.907028	23.0718	4.66884	5e-05	histidine kinase, putative, expressed
LOC_Os07g38950	Chr7:23352952-23354781	OsMDH1OX-1	NIP	5.06037	10.8042	1.09428	0.00315	expressed protein
LOC_Os07g39010	Chr7:23389373-23396912	OsMDH1OX-1	NIP	7.32587	16.3482	1.15806	0.00325	lactose permease-related, putative, expressed
LOC_Os07g39260	Chr7:23502913-23504391	OsMDH1OX-1	NIP	0.216549	1.38743	2.67964	0.00085	expressed protein
LOC_Os07g39800	Chr7:23842488-23845458	OsMDH1OX-1	NIP	0.433087	2.06238	2.25158	0.00015	transcription repressor HOTR, putative, expressed
LOC_Os07g39900	Chr7:23926402-23930942	OsMDH1OX-1	NIP	18.7249	43.1628	1.20483	0.0007	interferon-related dOsMDH1OX-1elopmental regulator, putative, expressed
LOC_Os07g39920	Chr7:23944535-23950464	OsMDH1OX-1	NIP	5.05926	10.6274	1.0708	0.00175	formin, putative, expressed
LOC_Os07g40130	Chr7:24078186-24080052	OsMDH1OX-1	NIP	0.171523	3.91756	4.51348	0.0002	retrotransposon protein, putative, Ty3-gypsy subclass, expressed
LOC_Os07g40150	Chr7:24087319-24089726	OsMDH1OX-1	NIP	2.60991	9.61048	1.88061	0.0001	expressed protein
LOC_Os07g40290	Chr7:24149648-24152079	OsMDH1OX-1	NIP	0.211811	6.64787	4.97204	5e-05	OsGH3.8 - Probable indole-3-acetic acid-amido synthetase, expressed
LOC_Os07g40860	Chr7:24472434-24473579	OsMDH1OX-1	NIP	1.91302	4.53141	1.24411	0.00785	retrotransposon protein, putative, unclassified, expressed
LOC_Os07g40974	Chr7:24515313-24517753	OsMDH1OX-1	NIP	78.0484	276.654	1.82564	0.00025	NAD dependent epimerase/dehydratase family protein, putative, expressed
LOC_Os07g40986	Chr7:24517972-24527995	OsMDH1OX-1	NIP	1.49693	5.72247	1.93463	0.00015	NAD dependent epimerase/dehydratase family protein, putative, expressed
LOC_Os07g05370	Chr7:2458239-2462077	OsMDH1OX-1	NIP	0.974926	2.42359	1.31378	0.00425	TKL_IRAK_CrRLK1L-1.15 - The CrRLK1L-1 subfamily has homology to the CrRLK1L homolog, expressed
LOC_Os07g41200	Chr7:24664167-24669324	OsMDH1OX-1	NIP	0.599251	2.45932	2.03703	0.0002	expressed protein
LOC_Os07g41250	Chr7:24720066-24723893	OsMDH1OX-1	NIP	4.67583	11.3267	1.27644	0.0012	peptide transporter PTR2, putative, expressed
LOC_Os07g41310	Chr7:24751587-24755397	OsMDH1OX-1	NIP	4.28358	12.0773	1.49542	0.00445	COBRA, putative, expressed
LOC_Os07g41370	Chr7:24788475-24793884	OsMDH1OX-1	NIP	0.559465	2.22565	1.99211	0.00235	OsMADS18 - MADS-box family gene with MIKCc type-box, expressed
LOC_Os07g41400	Chr7:24805553-24806013	OsMDH1OX-1	NIP	6.23397	22.6777	1.86305	0.00035	EGG APPARATUS-1, putative, expressed
LOC_Os07g05440	Chr7:2502662-2507764	OsMDH1OX-1	NIP	5.80853	14.7924	1.34861	0.00025	retrotransposon protein, putative, unclassified, expressed
LOC_Os07g42200	Chr7:25255059-25260015	OsMDH1OX-1	NIP	16.867	52.1137	1.62746	5e-05	tyrosine protein kinase domain containing protein, putative, expressed
LOC_Os07g42220	Chr7:25273383-25273982	OsMDH1OX-1	NIP	14.7889	44.4542	1.5878	0.0001	expressed protein
LOC_Os07g42250	Chr7:25287510-25293793	OsMDH1OX-1	NIP	29.7831	176.942	2.57071	0.0003	strictosidine synthase, putative, expressed
LOC_Os07g42280	Chr7:25298442-25305746	OsMDH1OX-1	NIP	5.19413	12.6191	1.28066	0.00105	von Willebrand factor type A domain containing protein, expressed
LOC_Os07g05480	Chr7:2546426-2547414	OsMDH1OX-1	NIP	306.182	1693.12	2.46722	0.0007	photosystem I reaction center subunit, chloroplast precursor, putative, expressed
LOC_Os07g42590	Chr7:25488220-25490062	OsMDH1OX-1	NIP	0.589651	2.44386	2.05123	0.0005	OsFBX258 - F-box domain containing protein, expressed
LOC_Os07g42610	Chr7:25501315-25505299	OsMDH1OX-1	NIP	4.29328	10.0086	1.22109	0.00255	RING finger protein, putative, expressed
LOC_Os07g42626	Chr7:25516452-25523184	OsMDH1OX-1	NIP	0.260514	1.32291	2.34428	0.00035	STRUBBELIG-RECEPTOR FAMILY 6 precursor, putative, expressed
LOC_Os07g42730	Chr7:25585027-25586234	OsMDH1OX-1	NIP	28.1197	79.7065	1.50311	0.00025	EF hand family protein, expressed
LOC_Os07g43070	Chr7:25804316-25807753	OsMDH1OX-1	NIP	0.918862	3.26741	1.83023	0.001	expressed protein
LOC_Os07g43330	Chr7:25940607-25943189	OsMDH1OX-1	NIP	16.4921	71.599	2.11816	0.00015	heat shock protein DnaJ, putative, expressed
LOC_Os07g43420	Chr7:25998784-26003517	OsMDH1OX-1	NIP	5.353	11.525	1.10635	0.00875	MYB family transcription factor, putative, expressed
LOC_Os07g05570	Chr7:2601186-2606225	OsMDH1OX-1	NIP	20.5478	52.7907	1.3613	0.00075	ERD4 protein, putative, expressed
LOC_Os07g43580	Chr7:26075298-26077154	OsMDH1OX-1	NIP	1.3761	5.9882	2.12153	5e-05	MYB family transcription factor, putative, expressed
LOC_Os07g43700	Chr7:26153824-26156006	OsMDH1OX-1	NIP	5.4479	60.5328	3.47394	5e-05	lactate/malate dehydrogenase, putative, expressed
LOC_Os07g43770	Chr7:26188127-26190004	OsMDH1OX-1	NIP	1.8546	5.62748	1.60138	0.00365	expressed protein
LOC_Os07g43940	Chr7:26259206-26263836	OsMDH1OX-1	NIP	12.1053	29.9176	1.30536	0.0008	X8 domain containing protein, expressed
LOC_Os07g43990	Chr7:26298299-26300627	OsMDH1OX-1	NIP	0.374231	1.51401	2.01638	0.00045	expressed protein
LOC_Os07g44060	Chr7:26327400-26329772	OsMDH1OX-1	NIP	0.408121	3.53301	3.11383	0.0001	haloacid dehalogenase-like hydrolase family protein, putative, expressed
LOC_Os07g44070	Chr7:26340127-26344357	OsMDH1OX-1	NIP	0.243973	1.64028	2.74915	0.0002	pectinacetylesterase domain containing protein, expressed
LOC_Os07g44330	Chr7:26481245-26485314	OsMDH1OX-1	NIP	7.2401	290.617	5.32697	5e-05	kinase, putative, expressed
LOC_Os07g44820	Chr7:26754611-26757674	OsMDH1OX-1	NIP	18.863	43.7942	1.21518	0.00085	expressed protein
LOC_Os07g44850	Chr7:26780048-26781507	OsMDH1OX-1	NIP	0.240257	1.70387	2.82616	0.00065	gibberellin receptor GID1L2, putative, expressed
LOC_Os07g44890	Chr7:26790784-26792117	OsMDH1OX-1	NIP	8.87874	23.0056	1.37356	0.0003	gibberellin receptor GID1L2, putative, expressed
LOC_Os07g44900	Chr7:26793451-26794492	OsMDH1OX-1	NIP	1.18345	14.9099	3.65519	5e-05	gibberellin receptor GID1L2, putative, expressed
LOC_Os07g44910	Chr7:26795611-26797512	OsMDH1OX-1	NIP	0.264121	2.46028	3.21955	0.00055	gibberellin receptor GID1L2, putative, expressed
LOC_Os07g45000	Chr7:26844720-26850330	OsMDH1OX-1	NIP	5.6504	16.8442	1.57582	0.0003	cytochrome P450, putative, expressed
LOC_Os07g45170	Chr7:26965231-26967050	OsMDH1OX-1	NIP	2.21212	6.94381	1.6503	0.0002	protein phosphatase 2C, putative, expressed
LOC_Os07g46280	Chr7:27615396-27618751	OsMDH1OX-1	NIP	1.70113	4.49324	1.40126	0.0029	Os7bglu26 - beta-mannosidase/glucosidase/exoglucanase, expressed
LOC_Os07g46320	Chr7:27628326-27629970	OsMDH1OX-1	NIP	0.382135	5.07961	3.73256	5e-05	uncharacterized UPF0114 domain containing protein, expressed
LOC_Os07g46330	Chr7:27630645-27633384	OsMDH1OX-1	NIP	17.0527	129.993	2.93036	5e-05	uncharacterized UPF0114 domain containing protein, expressed
LOC_Os07g46340	Chr7:27635514-27638658	OsMDH1OX-1	NIP	13.9579	38.3553	1.45834	0.0001	methyltransferase, putative, expressed
LOC_Os07g46360	Chr7:27652943-27654087	OsMDH1OX-1	NIP	0.159752	1.34741	3.07627	0.00645	glyoxalase family protein, putative, expressed
LOC_Os07g46420	Chr7:27699931-27701407	OsMDH1OX-1	NIP	7.0282	103.571	3.88132	5e-05	expressed protein
LOC_Os07g46520	Chr7:27783647-27786920	OsMDH1OX-1	NIP	2.54877	99.5978	5.28824	5e-05	rhythmically expressed gene 2 protein, putative, expressed
LOC_Os07g46852	Chr7:28004857-28006379	OsMDH1OX-1	NIP	21.4677	86.8725	2.01673	5e-05	sex determination protein tasselseed-2, putative, expressed
LOC_Os07g47100	Chr7:28164411-28169335	OsMDH1OX-1	NIP	2.31906	15.9838	2.785	5e-05	transporter, monovalent cation:proton antiporter-2 family, putative, expressed
LOC_Os07g47110	Chr7:28172999-28176820	OsMDH1OX-1	NIP	4.97505	11.1436	1.16343	0.00315	OsFBT11 - F-box and tubby domain containing protein, expressed
LOC_Os07g47250	Chr7:28240465-28245450	OsMDH1OX-1	NIP	0.435794	5.06097	3.5377	5e-05	lipase precursor, putative, expressed
LOC_Os07g47360	Chr7:28324761-28335078	OsMDH1OX-1	NIP	6.12877	13.5498	1.1446	0.00205	CW-type Zinc Finger, putative, expressed
LOC_Os07g47670	Chr7:28484044-28485201	OsMDH1OX-1	NIP	3.62984	14.5807	2.00609	0.00015	hypoxia-responsive family protein, putative, expressed
LOC_Os07g47700	Chr7:28494714-28498126	OsMDH1OX-1	NIP	21.9358	64.195	1.54917	5e-05	NAD dependent epimerase/dehydratase family domain containing protein, expressed
LOC_Os07g48010	Chr7:28669497-28671387	OsMDH1OX-1	NIP	0.611015	51.3262	6.39234	5e-05	peroxidase precursor, putative, expressed
LOC_Os07g48020	Chr7:28673753-28675433	OsMDH1OX-1	NIP	3.59568	58.6593	4.02803	5e-05	peroxidase precursor, putative, expressed
LOC_Os07g05940	Chr7:2870685-2872832	OsMDH1OX-1	NIP	0.202853	1.44943	2.83698	0.0003	9-cis-epoxycarotenoid dioxygenase 1, chloroplast precursor, putative, expressed
LOC_Os07g49310	Chr7:29531226-29534135	OsMDH1OX-1	NIP	23.6213	178.403	2.91698	5e-05	omega-3 fatty acid desaturase, chloroplast precursor, putative, expressed
LOC_Os07g49360	Chr7:29561179-29562535	OsMDH1OX-1	NIP	4.9157	10.172	1.04914	0.00545	peroxidase precursor, putative, expressed
LOC_Os07g06620	Chr7:3221591-3229297	OsMDH1OX-1	NIP	0.397501	2.03463	2.35573	0.00205	YABBY domain containing protein, putative, expressed
LOC_Os07g06644	Chr7:3241935-3244694	OsMDH1OX-1	NIP	15.269	59.2522	1.95626	5e-05	expressed protein
LOC_Os07g06660	Chr7:3244728-3247323	OsMDH1OX-1	NIP	50.2065	403.22	3.00562	5e-05	glyoxalase family protein, putative, expressed
LOC_Os07g06670	Chr7:3251099-3255281	OsMDH1OX-1	NIP	1.2231	3.75669	1.61893	0.0034	OsFBL35 - F-box domain and LRR containing protein, expressed
LOC_Os07g06680	Chr7:3258236-3262151	OsMDH1OX-1	NIP	1.44742	9.16224	2.66222	5e-05	fasciclin domain containing protein, expressed
LOC_Os07g06800	Chr7:3316485-3318170	OsMDH1OX-1	NIP	9.43681	569.231	5.91457	5e-05	3-oxo-5-alpha-steroid 4-dehydrogenase, putative, expressed
LOC_Os07g06840	Chr7:3342149-3343596	OsMDH1OX-1	NIP	13.7987	37.1383	1.42837	5e-05	gibberellin receptor GID1L2, putative, expressed
LOC_Os07g01600	Chr7:373731-375712	OsMDH1OX-1	NIP	0.302448	2.5713	3.08774	0.0002	dirigent, putative, expressed
LOC_Os07g07540	Chr7:3759922-3762065	OsMDH1OX-1	NIP	101.739	331.855	1.70568	0.0037	SHOOT1 protein, putative, expressed
LOC_Os07g07900	Chr7:3957965-3960638	OsMDH1OX-1	NIP	1.54746	5.1241	1.7274	0.00015	expressed protein
LOC_Os07g07930	Chr7:3980210-3981284	OsMDH1OX-1	NIP	4.28525	32.2408	2.91144	5e-05	LTPL78 - Protease inhibitor/seed storage/LTP family protein precursor, expressed
LOC_Os07g08030	Chr7:4068001-4070237	OsMDH1OX-1	NIP	166.286	378.873	1.18804	0.00595	ribose-5-phosphate isomerase A, putative, expressed
LOC_Os07g08150	Chr7:4143339-4144573	OsMDH1OX-1	NIP	0.332447	393.627	10.2095	5e-05	early light-induced protein, chloroplast precursor, putative, expressed
LOC_Os07g08160	Chr7:4145911-4146866	OsMDH1OX-1	NIP	1.38265	456.971	8.36853	5e-05	early light-induced protein, chloroplast precursor, putative, expressed
LOC_Os07g08200	Chr7:4182043-4184048	OsMDH1OX-1	NIP	0.263114	17.4211	6.049	0.00365	methyltransferase domain containing protein, putative, expressed
LOC_Os07g01710	Chr7:424869-428523	OsMDH1OX-1	NIP	0.607003	1.7379	1.51757	0.0005	phytosulfokine receptor precursor, putative, expressed
LOC_Os07g01070	Chr7:42656-44577	OsMDH1OX-1	NIP	1.83974	4.50144	1.29088	0.0017	peptide transporter, putative, expressed
LOC_Os07g08360	Chr7:4288300-4289477	OsMDH1OX-1	NIP	1.46076	4.7909	1.71358	0.00215	expressed protein
LOC_Os07g08390	Chr7:4305619-4307536	OsMDH1OX-1	NIP	8.92324	101.679	3.51031	5e-05	plant-specific domain TIGR01615 family protein, expressed
LOC_Os07g08669	Chr7:4467340-4468947	OsMDH1OX-1	NIP	2.96948	11.1811	1.91278	0.0001	expressed protein
LOC_Os07g08750	Chr7:4498923-4501918	OsMDH1OX-1	NIP	2.42546	9.34164	1.94542	5e-05	STE_PAK_Ste20_Slob_Wnk.1 - STE kinases include homologs to sterile 7, sterile 11 and sterile 20 from yeast, expressed
LOC_Os07g01860	Chr7:515824-521967	OsMDH1OX-1	NIP	0.386503	1.09519	1.50263	0.00875	expressed protein
LOC_Os07g10600	Chr7:5750880-5756707	OsMDH1OX-1	NIP	6.02693	41.9551	2.79935	5e-05	cycloartenol-C-24-methyltransferase 1, putative, expressed
LOC_Os07g10770	Chr7:5852710-5858718	OsMDH1OX-1	NIP	1.67096	8.3852	2.32716	5e-05	CESA8 - cellulose synthase, expressed
LOC_Os07g11000	Chr7:6036076-6044557	OsMDH1OX-1	NIP	5.95681	14.0853	1.24158	0.00085	structural constituent of ribosome, putative, expressed
LOC_Os07g11010	Chr7:6051250-6060515	OsMDH1OX-1	NIP	1.75207	3.99389	1.18873	0.00955	protein Kinase-associated protein phosphatase, putative, expressed
LOC_Os07g12470	Chr7:7106966-7110142	OsMDH1OX-1	NIP	1.58134	4.44618	1.49142	0.0002	expressed protein
LOC_Os07g13634	Chr7:7815441-7832311	OsMDH1OX-1	NIP	4.06515	8.66278	1.09152	0.0032	cytokinin-N-glucosyltransferase 1, putative, expressed
LOC_Os07g14150	Chr7:8075626-8078201	OsMDH1OX-1	NIP	8.43717	42.2046	2.32257	5e-05	cytidine deaminase, putative, expressed
LOC_Os07g02440	Chr7:838069-841354	OsMDH1OX-1	NIP	1.02177	6.89135	2.75371	5e-05	peroxidase precursor, putative, expressed
LOC_Os07g14850	Chr7:8496188-8501906	OsMDH1OX-1	NIP	1.73138	5.25181	1.60089	0.0009	CESA6 - cellulose synthase, expressed
LOC_Os07g15460	Chr7:8966022-8970882	OsMDH1OX-1	NIP	0.947247	205.094	7.75833	5e-05	metal transporter Nramp6, putative, expressed
LOC_Os07g02540	Chr7:909599-910885	OsMDH1OX-1	NIP	5.53096	20.6643	1.90154	5e-05	HLS, putative, expressed
LOC_Os07g15770	Chr7:9152401-9155185	OsMDH1OX-1	NIP	0.113043	2.3764	4.39383	0.0051	CCT motif family protein, expressed
LOC_Os07g16030	Chr7:9344648-9349463	OsMDH1OX-1	NIP	1.61695	3.51183	1.11895	0.0052	expressed protein
LOC_Os08g02490	Chr8:1007216-1011065	OsMDH1OX-1	NIP	4.03891	13.2116	1.70977	5e-05	AT hook motif domain containing protein, expressed
LOC_Os08g16580	Chr8:10142392-10144777	OsMDH1OX-1	NIP	2.32736	8.05405	1.79102	5e-05	Cf2/Cf5 disease resistance protein, putative, expressed
LOC_Os08g16790	Chr8:10269495-10270934	OsMDH1OX-1	NIP	2.11144	4.6614	1.14254	0.00725	DUF593 domain containing protein, expressed
LOC_Os08g16810	Chr8:10286866-10287842	OsMDH1OX-1	NIP	1.4558	6.4572	2.1491	0.00035	retrotransposon protein, putative, SINE subclass, expressed
LOC_Os08g16830	Chr8:10294173-10295184	OsMDH1OX-1	NIP	1.31154	35.8011	4.77067	5e-05	retrotransposon protein, putative, SINE subclass, expressed
LOC_Os08g02540	Chr8:1046936-1050009	OsMDH1OX-1	NIP	3.90827	14.8554	1.92638	5e-05	adenylate kinase, putative, expressed
LOC_Os08g17160	Chr8:10508123-10509239	OsMDH1OX-1	NIP	0.614547	19.1825	4.96412	5e-05	plastocyanin-like domain containing protein, putative, expressed
LOC_Os08g17370	Chr8:10621748-10625448	OsMDH1OX-1	NIP	1.57682	3.51733	1.15747	0.0069	transmembrane 9 superfamily member, putative, expressed
LOC_Os08g17410	Chr8:10655415-10658547	OsMDH1OX-1	NIP	0.209176	0.91258	2.12523	0.00065	BRASSINOSTEROID INSENSITIVE 1 precursor, putative, expressed
LOC_Os08g01170	Chr8:109492-110395	OsMDH1OX-1	NIP	121.814	262.485	1.10756	0.0071	acetyltransferase, GNAT family, putative, expressed
LOC_Os08g17870	Chr8:10960041-10967308	OsMDH1OX-1	NIP	0.10476	1.08807	3.37662	0.0011	reticulon domain containing protein, putative, expressed
LOC_Os08g02700	Chr8:1127881-1129553	OsMDH1OX-1	NIP	7.36219	17.1855	1.22298	0.001	fructose-bisphospate aldolase isozyme, putative, expressed
LOC_Os08g19114	Chr8:11403637-11409808	OsMDH1OX-1	NIP	14.2473	30.0227	1.07537	0.0025	expressed protein
LOC_Os08g20400	Chr8:12248265-12249365	OsMDH1OX-1	NIP	3.6808	18.235	2.30862	5e-05	adenylate cyclase family protein, expressed
LOC_Os08g20410	Chr8:12256989-12259738	OsMDH1OX-1	NIP	0.300675	4.54819	3.91902	0.00105	expressed protein
LOC_Os08g20500	Chr8:12309594-12314800	OsMDH1OX-1	NIP	2.89335	7.02209	1.27916	0.0009	retrotransposon protein, putative, unclassified, expressed
LOC_Os08g21879	Chr8:13103462-13106640	OsMDH1OX-1	NIP	2.02833	6.31033	1.63742	5e-05	expressed protein
LOC_Os08g23180	Chr8:13985039-13988220	OsMDH1OX-1	NIP	1.60497	10.4625	2.70461	5e-05	fasciclin-like arabinogalactan protein 8 precursor, putative, expressed
LOC_Os08g25030	Chr8:15196858-15198349	OsMDH1OX-1	NIP	0.198553	2.21353	3.47875	0.00015	plant protein of unknown function domain containing protein, expressed
LOC_Os08g26700	Chr8:16237461-16240262	OsMDH1OX-1	NIP	16.0717	32.9123	1.03411	0.00275	expressed protein
LOC_Os08g26880	Chr8:16372069-16374370	OsMDH1OX-1	NIP	3.09746	10.7467	1.79474	5e-05	bZIP transcription factor domain containing protein, expressed
LOC_Os08g27720	Chr8:16892346-16896430	OsMDH1OX-1	NIP	21.2893	82.429	1.95303	0.0001	pirin, putative, expressed
LOC_Os08g01270	Chr8:172049-182546	OsMDH1OX-1	NIP	22.1744	47.6223	1.10275	0.00895	protein kinase family protein, putative, expressed
LOC_Os08g28400	Chr8:17320536-17323238	OsMDH1OX-1	NIP	0.372913	5.80006	3.95916	0.00405	expressed protein
LOC_Os08g28710	Chr8:17558061-17560192	OsMDH1OX-1	NIP	1.26196	3.23297	1.3572	0.00945	receptor protein kinase CRINKLY4 precursor, putative, expressed
LOC_Os08g28730	Chr8:17569905-17576414	OsMDH1OX-1	NIP	5.41774	19.6124	1.856	5e-05	NAD dependent epimerase/dehydratase family protein, putative, expressed
LOC_Os08g28790	Chr8:17613570-17614373	OsMDH1OX-1	NIP	0.259843	1.57124	2.59619	0.0089	dirigent, putative, expressed
LOC_Os08g29600	Chr8:18161057-18161614	OsMDH1OX-1	NIP	1.26303	30.8655	4.61104	5e-05	seed maturation protein PM41, putative, expressed
LOC_Os08g29615	Chr8:18168728-18172239	OsMDH1OX-1	NIP	1.52219	3.38897	1.1547	0.0082	expressed protein
LOC_Os08g29710	Chr8:18243581-18249526	OsMDH1OX-1	NIP	2.71176	6.34257	1.22584	0.0048	galactosyltransferase family protein, putative, expressed
LOC_Os08g29720	Chr8:18251996-18257565	OsMDH1OX-1	NIP	11.1159	63.5662	2.51563	5e-05	mitochondrial carrier protein, putative, expressed
LOC_Os08g29780	Chr8:18305363-18312142	OsMDH1OX-1	NIP	16.5277	42.7049	1.36952	0.00055	expressed protein
LOC_Os08g30020	Chr8:18452604-18458174	OsMDH1OX-1	NIP	7.37102	78.013	3.40378	5e-05	membrane protein, putative, expressed
LOC_Os08g30150	Chr8:18542132-18543586	OsMDH1OX-1	NIP	0.755008	2.43674	1.69039	0.0015	1-aminocyclopropane-1-carboxylate oxidase homolog 1, putative, expressed
LOC_Os08g30210	Chr8:18568970-18570352	OsMDH1OX-1	NIP	0.304485	14.9953	5.622	5e-05	1-aminocyclopropane-1-carboxylate oxidase homolog 1, putative, expressed
LOC_Os08g30590	Chr8:18849779-18852912	OsMDH1OX-1	NIP	3.34018	8.37258	1.32575	0.00055	C1-like domain containing protein, expressed
LOC_Os08g30730	Chr8:18956802-18966338	OsMDH1OX-1	NIP	27.3852	69.4421	1.34241	0.00095	holocarboxylase synthetase, putative, expressed
LOC_Os08g32120	Chr8:19928655-19929307	OsMDH1OX-1	NIP	49.734	147.037	1.56388	5e-05	expressed protein
LOC_Os08g32160	Chr8:19950551-19952391	OsMDH1OX-1	NIP	0.98975	2.52854	1.35317	0.0057	oxidoreductase, 2OG-FeII oxygenase domain containing protein, putative, expressed
LOC_Os08g32520	Chr8:20144270-20145547	OsMDH1OX-1	NIP	4.20621	10.4588	1.31412	0.00175	expressed protein
LOC_Os08g32980	Chr8:20461749-20465194	OsMDH1OX-1	NIP	24.5521	58.0833	1.24228	0.00115	expressed protein
LOC_Os08g33050	Chr8:20528291-20535292	OsMDH1OX-1	NIP	7.96743	38.8016	2.28393	5e-05	MYB family transcription factor, putative, expressed
LOC_Os08g33140	Chr8:20591458-20596596	OsMDH1OX-1	NIP	2.65554	12.6199	2.24862	5e-05	F-box domain containing protein, expressed
LOC_Os08g33200	Chr8:20666124-20673557	OsMDH1OX-1	NIP	3.26677	10.6309	1.70233	5e-05	1-phosphatidylinositol-4-phosphate 5-kinase/ zinc ion binding protein, putative, expressed
LOC_Os08g33440	Chr8:20858723-20862259	OsMDH1OX-1	NIP	2.89745	7.33112	1.33925	0.00035	2-oxo acid dehydrogenases acyltransferase domain containing protein, expressed
LOC_Os08g33540	Chr8:20945055-20947979	OsMDH1OX-1	NIP	18.5774	102.747	2.46748	5e-05	ATP-dependent Clp protease adaptor protein ClpS containing protein, expressed
LOC_Os08g33630	Chr8:21000059-21003946	OsMDH1OX-1	NIP	18.9564	41.1685	1.11886	0.003	uncharacterized protein family UPF0016 domain containing protein, expressed
LOC_Os08g33710	Chr8:21050471-21052852	OsMDH1OX-1	NIP	20.8807	182.894	3.13076	5e-05	ribonuclease T2 family domain containing protein, expressed
LOC_Os08g33750	Chr8:21089941-21092108	OsMDH1OX-1	NIP	4.75571	22.9528	2.27093	5e-05	myb-like DNA-binding domain containing protein, expressed
LOC_Os08g04310	Chr8:2115682-2117174	OsMDH1OX-1	NIP	12.5631	26.4957	1.07657	0.00255	plastocyanin-like domain containing protein, putative, expressed
LOC_Os08g33940	Chr8:21240594-21242395	OsMDH1OX-1	NIP	0.437093	1.95667	2.16239	0.00045	MYB family transcription factor, putative, expressed
LOC_Os08g34150	Chr8:21407406-21408779	OsMDH1OX-1	NIP	12.5908	43.2677	1.78092	5e-05	OsTIL-2 Temperature-induced lipocalin-2, expressed
LOC_Os08g34210	Chr8:21445786-21450833	OsMDH1OX-1	NIP	20.7917	359.704	4.11273	5e-05	aldehyde dehydrogenase, putative, expressed
LOC_Os08g34220	Chr8:21450961-21455969	OsMDH1OX-1	NIP	10.2031	27.6108	1.43622	5e-05	omega-6 fatty acid desaturase, chloroplast precursor, putative, expressed
LOC_Os08g34640	Chr8:21756525-21763508	OsMDH1OX-1	NIP	0.23771	0.876303	1.88222	0.00225	receptor-like protein kinase precursor, putative, expressed
LOC_Os08g34700	Chr8:21805179-21806262	OsMDH1OX-1	NIP	0.475206	6.14596	3.69301	5e-05	GDU1, putative, expressed
LOC_Os08g04500	Chr8:2210020-2213896	OsMDH1OX-1	NIP	3.45475	744.334	7.75123	0.00045	terpene synthase, putative, expressed
LOC_Os08g35620	Chr8:22446539-22450542	OsMDH1OX-1	NIP	20.7634	73.1271	1.81636	0.00175	HD domain containing protein, putative, expressed
LOC_Os08g35630	Chr8:22462393-22464896	OsMDH1OX-1	NIP	0.846068	2.9583	1.80592	0.0031	MTD1, putative, expressed
LOC_Os08g35860	Chr8:22616783-22619732	OsMDH1OX-1	NIP	5.68727	37.9217	2.73722	5e-05	cytokinin dehydrogenase precursor, putative, expressed
LOC_Os08g36010	Chr8:22692350-22694354	OsMDH1OX-1	NIP	0.582682	1.90752	1.71091	0.00445	OsFBX295 - F-box domain containing protein, expressed
LOC_Os08g01360	Chr8:228212-232453	OsMDH1OX-1	NIP	11.7157	36.6244	1.64437	0.0005	RING finger protein 13, putative, expressed
LOC_Os08g36250	Chr8:22849375-22851227	OsMDH1OX-1	NIP	1.734	5.91217	1.76958	0.0015	expressed protein
LOC_Os08g36410	Chr8:22983370-22984561	OsMDH1OX-1	NIP	0.144346	1.8867	3.70826	0.00075	ANTH domain containing protein, expressed
LOC_Os08g36480	Chr8:23033229-23038596	OsMDH1OX-1	NIP	84.9524	443.539	2.38434	0.0009	nitrate reductase, putative, expressed
LOC_Os08g36500	Chr8:23051420-23055575	OsMDH1OX-1	NIP	2.94333	16.9621	2.52679	5e-05	nitrate reductase, putative, expressed
LOC_Os08g36590	Chr8:23085519-23087612	OsMDH1OX-1	NIP	5.1567	23.6478	2.19718	5e-05	antifreeze glycoprotein, putative, expressed
LOC_Os08g04630	Chr8:2309718-2315261	OsMDH1OX-1	NIP	0.804823	2.91869	1.85858	0.0004	external NADH-ubiquinone oxidoreductase 1, mitochondrial precursor, putative, expressed
LOC_Os08g36630	Chr8:23117027-23119494	OsMDH1OX-1	NIP	0.182189	3.86497	4.40695	0.00185	bifunctional monodehydroascorbate reductase and carbonic anhydrasenectarin-3 precursor, putative, expressed
LOC_Os08g36860	Chr8:23288612-23294164	OsMDH1OX-1	NIP	5.35088	15.369	1.52217	5e-05	cytochrome P450, putative, expressed
LOC_Os08g36970	Chr8:23384706-23385710	OsMDH1OX-1	NIP	0.451788	1.82354	2.01303	0.00425	expressed protein
LOC_Os08g37030	Chr8:23408420-23409662	OsMDH1OX-1	NIP	0.753672	3.59777	2.25509	0.00045	gibberellin receptor GID1L2, putative, expressed
LOC_Os08g37115	Chr8:23450390-23452993	OsMDH1OX-1	NIP	3.5916	9.77077	1.44384	0.0001	expressed protein
LOC_Os08g37130	Chr8:23463932-23468392	OsMDH1OX-1	NIP	5.16942	25.676	2.31234	5e-05	oxidoreductase, short chain dehydrogenase/reductase family domain containing protein, expressed
LOC_Os08g37300	Chr8:23575564-23576310	OsMDH1OX-1	NIP	2.14839	8.10752	1.916	0.0016	expressed protein
LOC_Os08g37432	Chr8:23712628-23717520	OsMDH1OX-1	NIP	41.7725	134.996	1.6923	0.00065	MATE efflux family protein, putative, expressed
LOC_Os08g37580	Chr8:23803379-23805452	OsMDH1OX-1	NIP	9.7317	20.2687	1.05849	0.0092	homeobox associated leucine zipper, putative, expressed
LOC_Os08g37595	Chr8:23818977-23819972	OsMDH1OX-1	NIP	0.424386	1.97137	2.21575	0.00285	expressed protein
LOC_Os08g37610	Chr8:23834155-23844491	OsMDH1OX-1	NIP	17.6018	41.1303	1.22448	0.0032	expressed protein
LOC_Os08g37874	Chr8:23987969-23996461	OsMDH1OX-1	NIP	4.94679	12.9726	1.3909	0.00045	2-nitropropane dioxygenase family, putative, expressed
LOC_Os08g38020	Chr8:24083079-24084735	OsMDH1OX-1	NIP	0.073707	0.842116	3.51415	0.00935	bZIP transcription factor domain containing protein, expressed
LOC_Os08g38130	Chr8:24158575-24159852	OsMDH1OX-1	NIP	7.52221	22.3721	1.57247	0.0001	cytokinin-O-glucosyltransferase 1, putative, expressed
LOC_Os08g01380	Chr8:241678-242634	OsMDH1OX-1	NIP	649.766	2924.63	2.17026	0.00015	2Fe-2S iron-sulfur cluster binding domain containing protein, expressed
LOC_Os08g38220	Chr8:24232675-24233972	OsMDH1OX-1	NIP	12.3471	69.9202	2.50154	5e-05	dof zinc finger domain containing protein, putative, expressed
LOC_Os08g04830	Chr8:2427444-2431182	OsMDH1OX-1	NIP	1.37839	38.8651	4.81741	5e-05	expressed protein
LOC_Os08g04840	Chr8:2433786-2436913	OsMDH1OX-1	NIP	11.179	102.038	3.19025	5e-05	MYB family transcription factor, putative, expressed
LOC_Os08g38590	Chr8:24391629-24393867	OsMDH1OX-1	NIP	0.615647	1.97705	1.68318	0.00505	OsMADS62 - MADS-box family gene with MIKC* type-box, expressed
LOC_Os08g38900	Chr8:24586502-24588071	OsMDH1OX-1	NIP	17.2501	56.2441	1.70509	5e-05	caffeoyl-CoA O-methyltransferase, putative, expressed
LOC_Os08g38960	Chr8:24621379-24622832	OsMDH1OX-1	NIP	1.34128	3.3056	1.3013	0.00645	expressed protein
LOC_Os08g39370	Chr8:24882924-24886350	OsMDH1OX-1	NIP	25.043	149.517	2.57783	0.0001	citrate transporter, putative, expressed
LOC_Os08g39460	Chr8:24965765-24967477	OsMDH1OX-1	NIP	0.379216	2.76641	2.86692	5e-05	AGC_PVPK_like_CDK8.2 - ACG kinases include homologs to PKA, PKG and PKC, expressed
LOC_Os08g39730	Chr8:25155157-25156888	OsMDH1OX-1	NIP	0.448517	16.8935	5.23516	5e-05	cytochrome P450, putative, expressed
LOC_Os08g39980	Chr8:25325993-25329360	OsMDH1OX-1	NIP	7.76623	18.3616	1.2414	0.0008	DNA-binding bromodomain-containing protein, putative, expressed
LOC_Os08g40200	Chr8:25437096-25440853	OsMDH1OX-1	NIP	6.3505	15.0872	1.24838	0.0005	Ser/Thr protein phosphatase family protein, putative, expressed
LOC_Os08g40910	Chr8:25888229-25889165	OsMDH1OX-1	NIP	0.809104	2.92002	1.85158	0.00505	expressed protein
LOC_Os08g40990	Chr8:25930878-25934033	OsMDH1OX-1	NIP	0.329474	1.24894	1.92247	0.0006	receptor-like protein kinase 1, putative, expressed
LOC_Os08g41000	Chr8:25934448-25936192	OsMDH1OX-1	NIP	4.03839	9.86164	1.28805	0.0006	extracellular ligand-gated ion channel, putative, expressed
LOC_Os08g41040	Chr8:25952896-25954768	OsMDH1OX-1	NIP	69.2878	175.576	1.34142	0.0012	expressed protein
LOC_Os08g41290	Chr8:26086541-26087834	OsMDH1OX-1	NIP	0.187607	4.33855	4.53143	0.0019	AIR12, putative, expressed
LOC_Os08g41320	Chr8:26102848-26105371	OsMDH1OX-1	NIP	1.74988	6.57389	1.90949	5e-05	BHLH transcription factor, putative, expressed
LOC_Os08g41830	Chr8:26417742-26424002	OsMDH1OX-1	NIP	47.5995	103.097	1.11498	0.00925	sulfite oxidase, putative, expressed
LOC_Os08g42010	Chr8:26537671-26542925	OsMDH1OX-1	NIP	5.71839	18.8671	1.72219	5e-05	nodulin, putative, expressed
LOC_Os08g42040	Chr8:26554149-26557081	OsMDH1OX-1	NIP	21.1583	50.1057	1.24375	0.00015	LTPL80 - Protease inhibitor/seed storage/LTP family protein precursor, expressed
LOC_Os08g42430	Chr8:26791838-26792523	OsMDH1OX-1	NIP	1.75533	6.35715	1.85664	0.0025	membrane associated DUF588 domain containing protein, putative, expressed
LOC_Os08g43270	Chr8:27357414-27359108	OsMDH1OX-1	NIP	0.489512	2.81547	2.52396	5e-05	BAG domain-containing protein, putative, expressed
LOC_Os08g43390	Chr8:27420500-27422836	OsMDH1OX-1	NIP	8.32566	28.891	1.79498	5e-05	cytochrome P450, putative, expressed
LOC_Os08g43400	Chr8:27435125-27442742	OsMDH1OX-1	NIP	0.729129	3.29349	2.17537	0.00015	kinesin motor domain containing protein, expressed
LOC_Os08g43490	Chr8:27507616-27508511	OsMDH1OX-1	NIP	8.54543	17.5434	1.03771	0.00715	heat shock protein DnaJ, putative, expressed
LOC_Os08g43510	Chr8:27519461-27522329	OsMDH1OX-1	NIP	5.98857	13.9173	1.2166	0.0003	thaumatin, putative, expressed
LOC_Os08g43630	Chr8:27586098-27586753	OsMDH1OX-1	NIP	0.999363	3.07828	1.62304	0.00785	expressed protein
LOC_Os08g44270	Chr8:27875141-27876599	OsMDH1OX-1	NIP	8.30315	22.137	1.41473	0.00085	vignain precursor, putative, expressed
LOC_Os08g44300	Chr8:27883638-27885450	OsMDH1OX-1	NIP	1.21586	22.1574	4.18774	5e-05	retrotransposon protein, putative, Ty3-gypsy subclass, expressed
LOC_Os08g44400	Chr8:27938210-27941161	OsMDH1OX-1	NIP	46.7365	153.542	1.71601	5e-05	glutathione S-transferase, N-terminal domain containing protein, expressed
LOC_Os08g44520	Chr8:27999764-28003568	OsMDH1OX-1	NIP	41.1194	100.57	1.2903	0.0009	peptidyl-prolyl cis-trans isomerase, putative, expressed
LOC_Os08g45030	Chr8:28264265-28270129	OsMDH1OX-1	NIP	2.93094	9.55694	1.70519	5e-05	multidrug resistance protein, putative, expressed
LOC_Os08g45190	Chr8:28377769-28378921	OsMDH1OX-1	NIP	34.9008	597.744	4.0982	5e-05	PGR5, putative, expressed
LOC_Os08g05620	Chr8:3007240-3009195	OsMDH1OX-1	NIP	43.6532	152.254	1.80232	0.00015	cytochrome P450, putative, expressed
LOC_Os08g05780	Chr8:3093747-3094879	OsMDH1OX-1	NIP	0.530289	2.6469	2.31945	0.00175	expressed protein
LOC_Os08g05870	Chr8:3160637-3165219	OsMDH1OX-1	NIP	0.683209	2.20035	1.68733	0.0037	oxysterol-binding protein-related protein 6, putative, expressed
LOC_Os08g05910	Chr8:3182308-3190451	OsMDH1OX-1	NIP	21.1099	65.0978	1.62469	0.00065	peptide transporter PTR2, putative, expressed
LOC_Os08g06010	Chr8:3281096-3284500	OsMDH1OX-1	NIP	4.07647	8.38359	1.04025	0.00785	transporter, major facilitator family, putative, expressed
LOC_Os08g06060	Chr8:3307519-3310590	OsMDH1OX-1	NIP	1.35743	3.53513	1.38088	0.0035	CGMC_MAPKCMGC_2_ERK.13 - CGMC includes CDA, MAPK, GSK3, and CLKC kinases, expressed
LOC_Os08g06090	Chr8:3326350-3327611	OsMDH1OX-1	NIP	2.12579	5.68889	1.42015	0.00115	zinc finger, C3HC4 type domain containing protein, expressed
LOC_Os08g06100	Chr8:3337750-3340959	OsMDH1OX-1	NIP	7.00244	34.0087	2.27997	5e-05	O-methyltransferase, putative, expressed
LOC_Os08g06110	Chr8:3365729-3373434	OsMDH1OX-1	NIP	12.0737	554.664	5.52167	0.0028	MYB family transcription factor, putative, expressed
LOC_Os08g06280	Chr8:3460709-3466302	OsMDH1OX-1	NIP	7.31527	30.8267	2.0752	5e-05	LSD1 zinc finger domain containing protein, expressed
LOC_Os08g06344	Chr8:3513827-3518776	OsMDH1OX-1	NIP	12.5865	26.9055	1.09602	0.0072	transposon protein, putative, CACTA, En/Spm sub-class, expressed
LOC_Os08g06380	Chr8:3544162-3550661	OsMDH1OX-1	NIP	1.45667	10.0303	2.78361	5e-05	CSLF6 - cellulose synthase-like family F; beta1,3;1,4 glucan synthase, expressed
LOC_Os08g07010	Chr8:3928461-3933577	OsMDH1OX-1	NIP	2.05054	16.7457	3.02971	5e-05	ABC-2 type transporter domain containing protein, expressed
LOC_Os08g07390	Chr8:4147047-4149998	OsMDH1OX-1	NIP	4.94335	14.1665	1.51892	0.00015	mla1, putative, expressed
LOC_Os08g07720	Chr8:4316159-4318638	OsMDH1OX-1	NIP	6.18609	32.324	2.38551	5e-05	transferase family protein, putative, expressed
LOC_Os08g07730	Chr8:4325886-4329768	OsMDH1OX-1	NIP	2.11491	9.91582	2.22914	5e-05	transferase family protein, putative, expressed
LOC_Os08g08120	Chr8:4610499-4612918	OsMDH1OX-1	NIP	2.07513	29.3818	3.82364	5e-05	B-box zinc finger family protein, putative, expressed
LOC_Os08g01770	Chr8:461436-464815	OsMDH1OX-1	NIP	30.6175	144.232	2.23596	5e-05	adenylate kinase, putative, expressed
LOC_Os08g01780	Chr8:468149-473512	OsMDH1OX-1	NIP	14.6835	40.2599	1.45514	0.0007	OsIAA25 - Auxin-responsive Aux/IAA gene family member, expressed
LOC_Os08g08500	Chr8:4898863-4900259	OsMDH1OX-1	NIP	6.55664	19.0097	1.5357	0.00035	reductase, putative, expressed
LOC_Os08g08840	Chr8:5139636-5143709	OsMDH1OX-1	NIP	4.42234	16.5336	1.90252	5e-05	phosphate/phosphate translocator, putative, expressed
LOC_Os08g01850	Chr8:519657-523877	OsMDH1OX-1	NIP	8.01572	19.045	1.24851	0.00035	esterase, putative, expressed
LOC_Os08g09110	Chr8:5274863-5279294	OsMDH1OX-1	NIP	2.6321	5.88974	1.16199	0.00225	NB-ARC domain containing protein, expressed
LOC_Os08g10080	Chr8:5846862-5850647	OsMDH1OX-1	NIP	0.597186	17.4375	4.86787	5e-05	no apical meristem protein, putative, expressed
LOC_Os08g02030	Chr8:655747-657391	OsMDH1OX-1	NIP	0.793433	4.1188	2.37605	0.00015	transferase family protein, putative, expressed
LOC_Os08g02110	Chr8:697179-698615	OsMDH1OX-1	NIP	2.35978	23.2787	3.30228	5e-05	peroxidase precursor, putative, expressed
LOC_Os08g02160	Chr8:732022-734595	OsMDH1OX-1	NIP	8.63875	18.2556	1.07944	0.0022	no apical meristem protein, putative, expressed
LOC_Os08g02180	Chr8:734622-735665	OsMDH1OX-1	NIP	2.67804	19.2033	2.84211	5e-05	expressed protein
LOC_Os08g12449	Chr8:7363016-7367943	OsMDH1OX-1	NIP	3.60443	57.4679	3.99491	5e-05	expressed protein
LOC_Os08g02210	Chr8:751273-753264	OsMDH1OX-1	NIP	36.8927	266.774	2.85421	0.00495	expressed protein
LOC_Os08g12800	Chr8:7583445-7588419	OsMDH1OX-1	NIP	1.26657	3.2459	1.35769	0.0015	glucan endo-1,3-beta-glucosidase precursor, putative, expressed
LOC_Os08g12880	Chr8:7643662-7646302	OsMDH1OX-1	NIP	0.123269	1.93643	3.97352	0.00455	transposon protein, putative, CACTA, En/Spm sub-class, expressed
LOC_Os08g02230	Chr8:767545-770917	OsMDH1OX-1	NIP	2.69508	6.78599	1.33223	0.00045	FAD-binding and arabino-lactone oxidase domains containing protein, putative, expressed
LOC_Os08g13920	Chr8:8327865-8329399	OsMDH1OX-1	NIP	10.666	56.9686	2.41715	5e-05	glycosyl hydrolases family 16, putative, expressed
LOC_Os08g13930	Chr8:8342180-8346667	OsMDH1OX-1	NIP	26.2323	96.4108	1.87785	5e-05	mannose-1-phosphate guanyltransferase, putative, expressed
LOC_Os08g14000	Chr8:8394263-8397873	OsMDH1OX-1	NIP	1.34274	3.83163	1.51278	0.0043	retrotransposon protein, putative, Ty1-copia subclass, expressed
LOC_Os08g14190	Chr8:8472520-8475589	OsMDH1OX-1	NIP	0.307984	1.31021	2.08887	0.00405	flavonol sulfotransferase, putative, expressed
LOC_Os08g14490	Chr8:8703798-8708988	OsMDH1OX-1	NIP	0.462164	3.98927	3.10965	0.00015	dehydrogenase-phosphopantetheinyltransferase, putative, expressed
LOC_Os08g14570	Chr8:8760072-8765208	OsMDH1OX-1	NIP	2.64997	26.5061	3.32227	5e-05	NADPH reductase, putative, expressed
LOC_Os08g14940	Chr8:9001833-9005091	OsMDH1OX-1	NIP	0.56701	3.44325	2.60233	0.0001	receptor kinase, putative, expressed
LOC_Os08g15444	Chr8:9395058-9397980	OsMDH1OX-1	NIP	5.42728	10.9803	1.01661	0.0059	expressed protein
LOC_Os08g01140	Chr8:95764-97042	OsMDH1OX-1	NIP	45.4208	291.808	2.68359	0.001	cytochrome b561, putative, expressed
LOC_Os09g16449	Chr9:10066479-10069846	OsMDH1OX-1	NIP	0.188965	1.31413	2.79792	0.00155	pleiotropic drug resistance protein 4, putative, expressed
LOC_Os09g19820	Chr9:11862270-11866459	OsMDH1OX-1	NIP	23.0114	49.5115	1.10541	0.00435	aminopeptidase, putative, expressed
LOC_Os09g20240	Chr9:12126817-12128189	OsMDH1OX-1	NIP	49.9295	186.804	1.90356	5e-05	DUF581 domain containing protein, expressed
LOC_Os09g20900	Chr9:12580262-12582493	OsMDH1OX-1	NIP	3.73765	20.8316	2.47857	5e-05	hypoxia-responsive family protein, putative, expressed
LOC_Os09g20930	Chr9:12600632-12602389	OsMDH1OX-1	NIP	9.42837	43.4263	2.20349	5e-05	expressed protein
LOC_Os09g20980	Chr9:12637639-12639373	OsMDH1OX-1	NIP	0.144843	1.52012	3.39162	0.0056	RING-H2 finger protein, putative, expressed
LOC_Os09g21180	Chr9:12780658-12783649	OsMDH1OX-1	NIP	18.5541	49.8866	1.42691	0.0004	homeobox associated leucine zipper, putative, expressed
LOC_Os09g21802	Chr9:13209613-13211693	OsMDH1OX-1	NIP	0.807052	2.3168	1.5214	0.00435	expressed protein
LOC_Os09g23070	Chr9:13626115-13629876	OsMDH1OX-1	NIP	5.79467	11.9507	1.0443	0.0052	malonyl-CoA decarboxylase, mitochondrial precursor, putative, expressed
LOC_Os09g23084	Chr9:13631677-13640847	OsMDH1OX-1	NIP	2.73913	7.09513	1.37311	0.0029	endoglucanase, putative, expressed
LOC_Os09g23140	Chr9:13688244-13690949	OsMDH1OX-1	NIP	0.487572	3.80213	2.96312	5e-05	endonuclease/exonuclease/phosphatase family domain containing protein, expressed
LOC_Os09g23150	Chr9:13695146-13699846	OsMDH1OX-1	NIP	3.36669	14.0467	2.06083	5e-05	monoglyceride lipase, putative, expressed
LOC_Os09g23300	Chr9:13831867-13833654	OsMDH1OX-1	NIP	0.963059	13.1397	3.77016	5e-05	integral membrane protein, putative, expressed
LOC_Os09g23660	Chr9:14051155-14060320	OsMDH1OX-1	NIP	35.3882	113.431	1.68047	5e-05	ZIM motif family protein, expressed
LOC_Os09g24590	Chr9:14649227-14650292	OsMDH1OX-1	NIP	2.11059	11.0329	2.3861	5e-05	expressed protein
LOC_Os09g25090	Chr9:15009089-15010837	OsMDH1OX-1	NIP	5.85139	23.0481	1.9778	5e-05	CAMK_KIN1/SNF1/Nim1_like.34 - CAMK includes calcium/calmodulin depedent protein kinases, expressed
LOC_Os09g25150	Chr9:15076123-15079326	OsMDH1OX-1	NIP	10.763	37.1997	1.78921	0.00015	cinnamoyl-CoA reductase, putative, expressed
LOC_Os09g25590	Chr9:15358372-15360771	OsMDH1OX-1	NIP	5.29221	21.4503	2.01906	5e-05	tsi1-interacting protein TSIP1, putative, expressed
LOC_Os09g25600	Chr9:15364890-15369757	OsMDH1OX-1	NIP	2.97412	13.7604	2.20999	5e-05	AP2 domain containing protein, expressed
LOC_Os09g25610	Chr9:15381631-15384391	OsMDH1OX-1	NIP	0.173568	2.88602	4.05551	0.00025	class I glutamine amidotransferase, putative, expressed
LOC_Os09g25770	Chr9:15447548-15450012	OsMDH1OX-1	NIP	3.13443	7.53852	1.26608	0.00205	auxin-induced protein 5NG4, putative, expressed
LOC_Os09g25850	Chr9:15492997-15497524	OsMDH1OX-1	NIP	4.33613	18.4913	2.09237	5e-05	WAX2, putative, expressed
LOC_Os09g25900	Chr9:15546365-15549203	OsMDH1OX-1	NIP	2.70775	6.60754	1.28702	0.00125	CSLC2 - cellulose synthase-like family C, expressed
LOC_Os09g26210	Chr9:15829338-15830158	OsMDH1OX-1	NIP	0.611888	2.74611	2.16605	0.0088	ZOS9-12 - C2H2 zinc finger protein, expressed
LOC_Os09g26300	Chr9:15891728-15892987	OsMDH1OX-1	NIP	0.28057	1.68488	2.58621	0.0005	hypro1, putative, expressed
LOC_Os09g26370	Chr9:15927024-15928164	OsMDH1OX-1	NIP	2.52802	10.2793	2.02366	5e-05	DUF581 domain containing protein, expressed
[truncated: 1,580 more rows]

## Sheet: Table S6
Table S6. Enriched GO terms of differentially expressed genes comparing OsMDH1OX with NIP plants plants under normal conditions
Up-regulated genes
ID	GeneRatio	BgRatio	p-value	p.adjust	q_value	Gene_ID	Description
GO:0046916	10/848	75/30448	4.3e-05	0.00230219	0.00182951	LOC_Os02g37160/LOC_Os02g37290/LOC_Os02g37300/LOC_Os02g37330/LOC_Os03g02860/LOC_Os03g05750/LOC_Os04g39300/LOC_Os04g39350/LOC_Os04g57200/LOC_Os06g35060	cellular transition metal ion homeostasis
GO:0050832	12/848	104/30448	3.34e-05	0.00211601	0.00168155	LOC_Os01g61080/LOC_Os02g08440/LOC_Os03g18150/LOC_Os03g55670/LOC_Os04g54840/LOC_Os05g09020/LOC_Os05g25770/LOC_Os05g46020/LOC_Os06g44010/LOC_Os08g17680/LOC_Os08g41440/LOC_Os09g28440	defense response to fungus
GO:0043928	3/848	5/30448	0.000206423	0.00751379	0.00597105	LOC_Os01g47256/LOC_Os02g34570/LOC_Os04g43922	exonucleolytic nuclear-transcribed mRNA catabolic process involved in deadenylation-dependent decay
GO:0000467	3/848	5/30448	0.000206423	0.00751379	0.00597105	LOC_Os01g47256/LOC_Os02g34570/LOC_Os04g43922	exonucleolytic trimming to generate mature 3'-end of 5.8S rRNA from tricistronic rRNA transcript (SSU-rRNA, 5.8S rRNA, LSU-rRNA)
GO:0034969	3/848	7/30448	0.000692817	0.0210154	0.0167005	LOC_Os02g04660/LOC_Os07g44640/LOC_Os09g19560	histone arginine methylation
GO:0000462	6/848	32/30448	0.000223632	0.00782713	0.00622005	LOC_Os01g01510/LOC_Os02g01350/LOC_Os03g21530/LOC_Os05g44320/LOC_Os07g41190/LOC_Os08g39820	maturation of SSU-rRNA from tricistronic rRNA transcript (SSU-rRNA, 5.8S rRNA, LSU-rRNA)
GO:0030001	10/848	100/30448	0.000481737	0.0156564	0.0124418	LOC_Os02g37160/LOC_Os02g37290/LOC_Os02g37300/LOC_Os02g37330/LOC_Os03g02860/LOC_Os03g05750/LOC_Os04g39300/LOC_Os04g39350/LOC_Os04g57200/LOC_Os06g35060	metal ion transport
GO:0006298	3/848	11/30448	0.00300453	0.0479671	0.0381184	LOC_Os01g72880/LOC_Os02g37920/LOC_Os05g19270	mismatch repair
GO:0034427	3/848	9/30448	0.00159468	0.032248	0.0256268	LOC_Os01g47256/LOC_Os02g34570/LOC_Os04g43922	nuclear-transcribed mRNA catabolic process, exonucleolytic, 3'-5'
GO:0071035	3/848	5/30448	0.000206423	0.00751379	0.00597105	LOC_Os01g47256/LOC_Os02g34570/LOC_Os04g43922	nuclear polyadenylation-dependent rRNA catabolic process
GO:0071038	3/848	5/30448	0.000206423	0.00751379	0.00597105	LOC_Os01g47256/LOC_Os02g34570/LOC_Os04g43922	nuclear polyadenylation-dependent tRNA catabolic process
GO:0045893	9/848	103/30448	0.00235671	0.0412424	0.0327745	LOC_Os01g06550/LOC_Os01g48130/LOC_Os01g54240/LOC_Os01g61080/LOC_Os02g43790/LOC_Os03g05300/LOC_Os03g60910/LOC_Os04g32620/LOC_Os06g05350	positive regulation of transcription, DNA-templated
GO:0042026	3/848	9/30448	0.00159468	0.032248	0.0256268	LOC_Os03g04970/LOC_Os05g46290/LOC_Os09g38980	protein refolding
GO:0010310	3/848	7/30448	0.000692817	0.0210154	0.0167005	LOC_Os01g06550/LOC_Os01g59920/LOC_Os11g09010	regulation of hydrogen peroxide metabolic process
GO:0010200	21/848	51/30448	8.96e-20	8.16e-17	6.48e-17	LOC_Os01g14440/LOC_Os01g61080/LOC_Os02g08440/LOC_Os02g32590/LOC_Os02g33680/LOC_Os02g41510/LOC_Os02g42585/LOC_Os02g43790/LOC_Os02g45710/LOC_Os03g04070/LOC_Os04g43680/LOC_Os05g01940/LOC_Os05g25770/LOC_Os05g39930/LOC_Os06g43090/LOC_Os08g38460/LOC_Os08g44830/LOC_Os09g16510/LOC_Os09g21710/LOC_Os09g25060/LOC_Os09g28440	response to chitin
GO:0009723	7/848	57/30448	0.000998665	0.026591	0.0211313	LOC_Os02g08440/LOC_Os02g41510/LOC_Os04g32620/LOC_Os04g43680/LOC_Os05g11320/LOC_Os06g43090/LOC_Os10g39710	response to ethylene
GO:0009753	7/848	59/30448	0.00122833	0.0294154	0.0233758	LOC_Os01g61080/LOC_Os02g08440/LOC_Os02g41510/LOC_Os04g32620/LOC_Os04g43680/LOC_Os09g36730/LOC_Os10g39710	response to jasmonic acid
GO:0009751	9/848	59/30448	3.49e-05	0.00211601	0.00168155	LOC_Os01g63690/LOC_Os02g08440/LOC_Os03g20090/LOC_Os04g32620/LOC_Os06g43090/LOC_Os06g44010/LOC_Os09g25060/LOC_Os09g36730/LOC_Os10g39710	response to salicylic acid
GO:0009651	17/848	240/30448	0.000440718	0.0148538	0.011804	LOC_Os01g06550/LOC_Os01g61080/LOC_Os01g68790/LOC_Os02g08440/LOC_Os02g41510/LOC_Os02g42585/LOC_Os03g20090/LOC_Os04g32620/LOC_Os04g35240/LOC_Os04g43680/LOC_Os05g11320/LOC_Os08g38460/LOC_Os08g44530/LOC_Os09g29840/LOC_Os10g38340/LOC_Os11g09280/LOC_Os12g24320	response to salt stress
GO:0006950	11/848	85/30448	2.4e-05	0.00167672	0.00133245	LOC_Os01g07590/LOC_Os01g73250/LOC_Os05g28740/LOC_Os06g37620/LOC_Os08g27170/LOC_Os09g39620/LOC_Os11g44680/LOC_Os12g36110/LOC_Os12g36910/LOC_Os12g36920/LOC_Os12g36940	response to stress
GO:0042274	3/848	9/30448	0.00159468	0.032248	0.0256268	LOC_Os01g59500/LOC_Os04g35760/LOC_Os12g07300	ribosomal small subunit biogenesis
GO:0000154	3/848	9/30448	0.00159468	0.032248	0.0256268	LOC_Os03g22740/LOC_Os03g22880/LOC_Os12g07300	rRNA modification
GO:0006364	9/848	62/30448	5.23e-05	0.00264278	0.00210016	LOC_Os01g59500/LOC_Os02g37870/LOC_Os02g40460/LOC_Os03g18840/LOC_Os03g42770/LOC_Os04g49580/LOC_Os06g43690/LOC_Os07g10350/LOC_Os08g09350	rRNA processing
GO:0031118	3/848	3/30448	2.15e-05	0.00163259	0.00129738	LOC_Os03g25450/LOC_Os06g16290/LOC_Os07g44190	rRNA pseudouridine synthesis
GO:0007165	11/848	149/30448	0.00312446	0.0490217	0.0389565	LOC_Os01g55450/LOC_Os03g22050/LOC_Os04g58850/LOC_Os05g47890/LOC_Os06g19260/LOC_Os07g09330/LOC_Os07g14700/LOC_Os07g14740/LOC_Os11g04830/LOC_Os11g34460/LOC_Os12g06220	signal transduction
GO:0031120	3/848	3/30448	2.15e-05	0.00163259	0.00129738	LOC_Os03g25450/LOC_Os06g16290/LOC_Os07g44190	snRNA pseudouridine synthesis
GO:0009407	6/848	41/30448	0.000897132	0.0247391	0.0196596	LOC_Os07g07320/LOC_Os10g38340/LOC_Os10g38350/LOC_Os10g38360/LOC_Os10g38600/LOC_Os10g38780	toxin catabolic process
GO:0006351	7/848	63/30448	0.0018103	0.0358124	0.0284594	LOC_Os02g04270/LOC_Os04g54840/LOC_Os05g13770/LOC_Os06g40950/LOC_Os06g44230/LOC_Os09g07120/LOC_Os10g35290	transcription, DNA-templated
GO:0034475	3/848	8/30448	0.00108556	0.0266989	0.0212171	LOC_Os01g47256/LOC_Os02g34570/LOC_Os04g43922	U4 snRNA 3'-end processing
Down-regulated genes
ID	GeneRatio	BgRatio	p-value	p.adjust	qvalue	Gene_ID	Description
GO:0003333	15/2030	70/30448	4.75e-05	0.00240265	0.00202732	LOC_Os01g42234/LOC_Os01g61044/LOC_Os01g63854/LOC_Os01g65670/LOC_Os02g01100/LOC_Os03g14910/LOC_Os03g14915/LOC_Os03g60260/LOC_Os04g38680/LOC_Os04g41350/LOC_Os06g12320/LOC_Os10g14920/LOC_Os11g09020/LOC_Os11g19240/LOC_Os12g09300	amino acid transmembrane transport
GO:0009734	14/2030	90/30448	0.00247309	0.0434524	0.0366645	LOC_Os01g08320/LOC_Os01g09450/LOC_Os02g06910/LOC_Os02g41800/LOC_Os02g46030/LOC_Os02g49160/LOC_Os02g50960/LOC_Os04g43910/LOC_Os04g57610/LOC_Os05g48870/LOC_Os06g46410/LOC_Os08g01780/LOC_Os10g33940/LOC_Os11g32110	auxin-activated signaling pathway
GO:0016132	9/2030	35/30448	0.000369235	0.0106794	0.00901114	LOC_Os01g10040/LOC_Os03g40540/LOC_Os04g39430/LOC_Os06g02019/LOC_Os07g45000/LOC_Os08g36860/LOC_Os09g28390/LOC_Os11g04710/LOC_Os12g04480	brassinosteroid biosynthetic process
GO:0010268	10/2030	38/30448	0.000142585	0.00487382	0.00411246	LOC_Os01g10040/LOC_Os02g11020/LOC_Os03g40540/LOC_Os04g39430/LOC_Os06g02019/LOC_Os07g45000/LOC_Os08g36860/LOC_Os09g28390/LOC_Os11g04710/LOC_Os12g04480	brassinosteroid homeostasis
GO:0005975	46/2030	339/30448	3.69e-06	0.000315332	0.000266072	LOC_Os01g03710/LOC_Os01g19170/LOC_Os01g58740/LOC_Os01g71340/LOC_Os01g71350/LOC_Os01g71670/LOC_Os02g01510/LOC_Os02g01590/LOC_Os02g06360/LOC_Os03g02610/LOC_Os03g10478/LOC_Os03g15020/LOC_Os03g25790/LOC_Os03g27980/LOC_Os03g45390/LOC_Os03g49600/LOC_Os04g41620/LOC_Os04g43390/LOC_Os04g43400/LOC_Os04g43410/LOC_Os04g45290/LOC_Os04g51390/LOC_Os05g15510/LOC_Os05g15770/LOC_Os05g20020/LOC_Os05g30250/LOC_Os05g…	carbohydrate metabolic process
GO:0034219	8/2030	29/30448	0.000465735	0.0130684	0.0110269	LOC_Os01g12130/LOC_Os01g42090/LOC_Os01g50460/LOC_Os02g30910/LOC_Os05g35140/LOC_Os08g08840/LOC_Os11g31190/LOC_Os12g29220	carbohydrate transmembrane transport
GO:0071555	24/2030	178/30448	0.000788984	0.019517	0.0164681	LOC_Os01g19170/LOC_Os01g70190/LOC_Os01g70200/LOC_Os02g05744/LOC_Os03g52630/LOC_Os04g01280/LOC_Os05g08370/LOC_Os05g20020/LOC_Os05g43530/LOC_Os06g22919/LOC_Os06g39970/LOC_Os06g48160/LOC_Os07g14850/LOC_Os07g24190/LOC_Os08g06380/LOC_Os08g13920/LOC_Os09g23084/LOC_Os09g25900/LOC_Os09g36350/LOC_Os10g10080/LOC_Os10g31330/LOC_Os10g40720/LOC_Os10g42670/LOC_Os11g43750	cell wall organization
GO:0030026	4/2030	10/30448	0.00298589	0.0483921	0.0408325	LOC_Os01g37690/LOC_Os01g62070/LOC_Os04g38940/LOC_Os09g23300	cellular manganese ion homeostasis
GO:0098869	28/2030	189/30448	5.95e-05	0.00259512	0.00218973	LOC_Os01g07770/LOC_Os01g19020/LOC_Os01g22352/LOC_Os01g22370/LOC_Os01g73200/LOC_Os02g14160/LOC_Os02g14430/LOC_Os03g02920/LOC_Os03g13210/LOC_Os03g17600/LOC_Os03g55420/LOC_Os04g59210/LOC_Os05g04380/LOC_Os05g45210/LOC_Os06g16350/LOC_Os06g35520/LOC_Os06g46799/LOC_Os06g48030/LOC_Os07g02440/LOC_Os07g48010/LOC_Os07g48020/LOC_Os08g02110/LOC_Os09g26660/LOC_Os10g02040/LOC_Os10g02070/LOC_Os10g39160/LOC_Os10g…	cellular oxidant detoxification
GO:0071483	4/2030	5/30448	9.33e-05	0.00358251	0.00302287	LOC_Os03g10180/LOC_Os05g50930/LOC_Os07g08160/LOC_Os09g35880	cellular response to blue light
GO:0010106	3/2030	4/30448	0.00112467	0.0243033	0.0205067	LOC_Os01g49470/LOC_Os01g72370/LOC_Os03g26210	cellular response to iron ion starvation
GO:0009992	11/2030	30/30448	1.88e-06	0.000186043	0.000156981	LOC_Os01g13120/LOC_Os02g13870/LOC_Os02g41860/LOC_Os02g51110/LOC_Os02g57720/LOC_Os03g05290/LOC_Os04g47220/LOC_Os07g26630/LOC_Os07g26660/LOC_Os07g26690/LOC_Os10g36924	cellular water homeostasis
GO:0030244	9/2030	43/30448	0.0018206	0.0356534	0.0300838	LOC_Os03g62090/LOC_Os05g08370/LOC_Os06g10560/LOC_Os06g39970/LOC_Os07g10770/LOC_Os07g14850/LOC_Os07g24190/LOC_Os08g06380/LOC_Os09g32080	cellulose biosynthetic process
GO:0007623	9/2030	37/30448	0.000576483	0.0152875	0.0128993	LOC_Os02g44360/LOC_Os02g46030/LOC_Os03g22200/LOC_Os05g22730/LOC_Os05g43650/LOC_Os06g37450/LOC_Os06g51260/LOC_Os11g04720/LOC_Os12g23180	circadian rhythm
GO:0009736	9/2030	44/30448	0.00215536	0.0405207	0.0341908	LOC_Os01g10110/LOC_Os01g59690/LOC_Os01g72330/LOC_Os02g35180/LOC_Os02g51670/LOC_Os04g57720/LOC_Os05g43490/LOC_Os11g04720/LOC_Os12g04500	cytokinin-activated signaling pathway
GO:0009691	5/2030	13/30448	0.00107236	0.0243033	0.0205067	LOC_Os03g01880/LOC_Os03g59570/LOC_Os03g64070/LOC_Os05g46360/LOC_Os05g47840	cytokinin biosynthetic process
GO:0016311	16/2030	108/30448	0.0021237	0.0405207	0.0341908	LOC_Os01g52230/LOC_Os01g58640/LOC_Os01g64660/LOC_Os01g72520/LOC_Os02g02340/LOC_Os02g13290/LOC_Os02g57100/LOC_Os03g26910/LOC_Os03g48300/LOC_Os03g56310/LOC_Os03g60370/LOC_Os06g01950/LOC_Os06g09320/LOC_Os07g37230/LOC_Os09g32840/LOC_Os12g38770	dephosphorylation
GO:0006855	11/2030	56/30448	0.00102962	0.0243033	0.0205067	LOC_Os01g31980/LOC_Os03g08900/LOC_Os03g37640/LOC_Os03g42830/LOC_Os06g29844/LOC_Os06g36330/LOC_Os07g31884/LOC_Os08g37432/LOC_Os09g35600/LOC_Os10g20470/LOC_Os12g03200	drug transmembrane transport
GO:0006633	23/2030	117/30448	2.5e-06	0.000234826	0.000198143	LOC_Os01g34560/LOC_Os01g47080/LOC_Os02g08230/LOC_Os02g40784/LOC_Os02g49920/LOC_Os02g56860/LOC_Os03g08360/LOC_Os03g12030/LOC_Os03g26530/LOC_Os03g39860/LOC_Os03g56820/LOC_Os04g48880/LOC_Os05g49900/LOC_Os06g11290/LOC_Os06g15170/LOC_Os07g49310/LOC_Os08g14490/LOC_Os09g23070/LOC_Os09g25850/LOC_Os10g38940/LOC_Os10g39810/LOC_Os11g48020/LOC_Os12g37260	fatty acid biosynthetic process
GO:0009813	32/2030	164/30448	3.57e-08	7.45e-06	6.29e-06	LOC_Os01g08440/LOC_Os01g49230/LOC_Os01g53330/LOC_Os02g11640/LOC_Os02g37690/LOC_Os02g51930/LOC_Os03g03034/LOC_Os03g55020/LOC_Os03g55030/LOC_Os04g24110/LOC_Os04g25440/LOC_Os04g42690/LOC_Os04g44354/LOC_Os05g08480/LOC_Os05g45080/LOC_Os05g45090/LOC_Os06g18010/LOC_Os06g23560/LOC_Os06g39330/LOC_Os06g40080/LOC_Os07g13634/LOC_Os07g30610/LOC_Os07g32010/LOC_Os07g32060/LOC_Os07g32630/LOC_Os07g38390/LOC_Os08g…	flavonoid biosynthetic process
GO:0052696	27/2030	155/30448	4.02e-06	0.000328813	0.000277447	LOC_Os01g08440/LOC_Os01g49230/LOC_Os01g53330/LOC_Os02g11640/LOC_Os02g37690/LOC_Os02g51930/LOC_Os03g55020/LOC_Os03g55030/LOC_Os04g24110/LOC_Os04g25440/LOC_Os04g42690/LOC_Os04g44354/LOC_Os05g08480/LOC_Os05g45080/LOC_Os05g45090/LOC_Os06g18010/LOC_Os06g23560/LOC_Os06g39330/LOC_Os07g13634/LOC_Os07g30610/LOC_Os07g32010/LOC_Os07g32060/LOC_Os07g32630/LOC_Os08g38130/LOC_Os10g09990/LOC_Os11g25454/LOC_Os11g…	flavonoid glucuronidation
GO:0009298	4/2030	7/30448	0.000585477	0.0152875	0.0128993	LOC_Os01g03710/LOC_Os01g62840/LOC_Os08g13930/LOC_Os11g38810	GDP-mannose biosynthetic process
GO:0009686	5/2030	14/30448	0.00157691	0.0322239	0.0271901	LOC_Os01g03720/LOC_Os02g17780/LOC_Os02g32610/LOC_Os05g34854/LOC_Os06g02019	gibberellin biosynthetic process
GO:0015793	11/2030	30/30448	1.88e-06	0.000186043	0.000156981	LOC_Os01g13120/LOC_Os02g13870/LOC_Os02g41860/LOC_Os02g51110/LOC_Os02g57720/LOC_Os03g05290/LOC_Os04g47220/LOC_Os07g26630/LOC_Os07g26660/LOC_Os07g26690/LOC_Os10g36924	glycerol transport
GO:1901657	8/2030	33/30448	0.00118668	0.0253519	0.0213915	LOC_Os03g49600/LOC_Os04g43390/LOC_Os04g43400/LOC_Os04g43410/LOC_Os05g30250/LOC_Os05g30350/LOC_Os09g33680/LOC_Os11g45710	glycosyl compound metabolic process
GO:0009630	5/2030	16/30448	0.00307562	0.0494203	0.0417001	LOC_Os02g49160/LOC_Os02g50960/LOC_Os11g03110/LOC_Os11g04104/LOC_Os12g02870	gravitropism
GO:0042744	25/2030	140/30448	5.73e-06	0.00044914	0.000378978	LOC_Os01g07770/LOC_Os01g19020/LOC_Os01g22352/LOC_Os01g22370/LOC_Os01g73200/LOC_Os02g14160/LOC_Os02g14430/LOC_Os03g02920/LOC_Os03g13210/LOC_Os03g55420/LOC_Os04g59210/LOC_Os05g04380/LOC_Os06g16350/LOC_Os06g35520/LOC_Os06g46799/LOC_Os06g48030/LOC_Os07g02440/LOC_Os07g48010/LOC_Os07g48020/LOC_Os08g02110/LOC_Os10g02040/LOC_Os10g02070/LOC_Os10g39160/LOC_Os10g39170/LOC_Os12g02080	hydrogen peroxide catabolic process
GO:0080170	3/2030	3/30448	0.000295946	0.00912096	0.00769613	LOC_Os02g13870/LOC_Os02g41860/LOC_Os03g05290	hydrogen peroxide transmembrane transport
GO:0042538	7/2030	29/30448	0.00245838	0.0434524	0.0366645	LOC_Os05g08370/LOC_Os06g09910/LOC_Os06g46799/LOC_Os06g47330/LOC_Os07g01020/LOC_Os10g33210/LOC_Os11g30500	hyperosmotic salinity response
GO:0034220	11/2030	41/30448	5.5e-05	0.00252113	0.00212729	LOC_Os01g13120/LOC_Os02g13870/LOC_Os02g41860/LOC_Os02g57720/LOC_Os03g05290/LOC_Os03g55100/LOC_Os04g47220/LOC_Os07g26630/LOC_Os07g26660/LOC_Os07g26690/LOC_Os10g36924	ion transmembrane transport
GO:0006629	17/2030	120/30448	0.00255653	0.0439251	0.0370633	LOC_Os01g10250/LOC_Os01g67420/LOC_Os02g37590/LOC_Os02g37654/LOC_Os02g37700/LOC_Os02g37800/LOC_Os02g48560/LOC_Os03g18070/LOC_Os03g51010/LOC_Os03g52010/LOC_Os04g35100/LOC_Os04g56240/LOC_Os07g06800/LOC_Os07g47250/LOC_Os08g34220/LOC_Os09g28770/LOC_Os09g33820	lipid metabolic process
GO:0006869	9/2030	43/30448	0.0018206	0.0356534	0.0300838	LOC_Os03g57990/LOC_Os03g58940/LOC_Os06g06340/LOC_Os07g07930/LOC_Os08g42040/LOC_Os11g02369/LOC_Os11g02424/LOC_Os11g24070/LOC_Os12g02310	lipid transport
GO:0008152	48/2030	287/30448	3.55e-09	9.53e-07	8.04e-07	LOC_Os01g02020/LOC_Os01g08110/LOC_Os01g20206/LOC_Os01g48910/LOC_Os01g67530/LOC_Os02g09510/LOC_Os02g35940/LOC_Os02g51910/LOC_Os03g14730/LOC_Os03g16670/LOC_Os03g24640/LOC_Os03g36750/LOC_Os03g40100/LOC_Os03g57640/LOC_Os03g61829/LOC_Os04g25800/LOC_Os04g47770/LOC_Os04g52370/LOC_Os04g53370/LOC_Os05g02220/LOC_Os05g50300/LOC_Os06g03740/LOC_Os06g11130/LOC_Os07g06840/LOC_Os07g30620/LOC_Os07g44060/LOC_Os07g…	metabolic process
GO:0010100	5/2030	8/30448	6.19e-05	0.00259512	0.00218973	LOC_Os01g01484/LOC_Os02g39360/LOC_Os03g56950/LOC_Os05g49590/LOC_Os09g35880	negative regulation of photomorphogenesis
GO:0042128	6/2030	13/30448	9.94e-05	0.00366471	0.00309223	LOC_Os01g36720/LOC_Os02g53130/LOC_Os08g36480/LOC_Os08g36500/LOC_Os08g41830/LOC_Os11g13850	nitrate assimilation
GO:0006809	3/2030	5/30448	0.00267177	0.0439251	0.0370633	LOC_Os02g53130/LOC_Os08g36480/LOC_Os08g36500	nitric oxide biosynthetic process
GO:0009833	3/2030	3/30448	0.000295946	0.00912096	0.00769613	LOC_Os05g08370/LOC_Os07g10770/LOC_Os07g24190	plant-type primary cell wall biogenesis
GO:0010236	4/2030	6/30448	0.000264959	0.00858833	0.00724671	LOC_Os02g07160/LOC_Os05g50550/LOC_Os07g08200/LOC_Os07g38850	plastoquinone biosynthetic process
GO:0000272	6/2030	19/30448	0.00111033	0.0243033	0.0205067	LOC_Os01g13550/LOC_Os03g22790/LOC_Os06g51050/LOC_Os07g35880/LOC_Os10g32810/LOC_Os10g39680	polysaccharide catabolic process
GO:0071805	13/2030	49/30448	1.34e-05	0.000901385	0.000760575	LOC_Os02g14840/LOC_Os02g31910/LOC_Os02g41710/LOC_Os03g21890/LOC_Os03g37830/LOC_Os03g54100/LOC_Os05g42250/LOC_Os06g14030/LOC_Os06g15910/LOC_Os06g42030/LOC_Os07g01214/LOC_Os09g12790/LOC_Os09g38960	potassium ion transmembrane transport
GO:0051260	6/2030	17/30448	0.000568498	0.0152875	0.0128993	LOC_Os01g42090/LOC_Os03g22200/LOC_Os03g54100/LOC_Os05g09440/LOC_Os06g47330/LOC_Os11g31190	protein homooligomerization
GO:0051289	3/2030	4/30448	0.00112467	0.0243033	0.0205067	LOC_Os01g09320/LOC_Os03g48480/LOC_Os10g37340	protein homotetramerization
GO:0031347	8/2030	31/30448	0.000759617	0.0190411	0.0160666	LOC_Os02g47880/LOC_Os03g08320/LOC_Os03g46570/LOC_Os04g55920/LOC_Os06g47650/LOC_Os09g23660/LOC_Os10g36880/LOC_Os10g41580	regulation of defense response
GO:0042391	5/2030	15/30448	0.0022363	0.041218	0.0347791	LOC_Os01g52070/LOC_Os02g14840/LOC_Os02g41710/LOC_Os05g42250/LOC_Os06g14030	regulation of membrane potential
GO:0009737	35/2030	204/30448	2.37e-07	3.71e-05	3.13e-05	LOC_Os01g07530/LOC_Os01g10890/LOC_Os01g21250/LOC_Os01g53240/LOC_Os02g01510/LOC_Os02g41860/LOC_Os02g44870/LOC_Os02g45670/LOC_Os02g52420/LOC_Os03g04050/LOC_Os03g11900/LOC_Os03g42810/LOC_Os03g62780/LOC_Os04g43070/LOC_Os04g43200/LOC_Os04g48530/LOC_Os05g04550/LOC_Os05g28210/LOC_Os05g31750/LOC_Os05g49420/LOC_Os06g14030/LOC_Os06g30370/LOC_Os06g51260/LOC_Os07g26660/LOC_Os07g37210/LOC_Os08g06060/LOC_Os08g…	response to abscisic acid
GO:0009733	24/2030	153/30448	7.84e-05	0.00315189	0.00265951	LOC_Os01g15340/LOC_Os01g19970/LOC_Os01g51610/LOC_Os01g60230/LOC_Os01g72490/LOC_Os02g56880/LOC_Os03g18850/LOC_Os03g42810/LOC_Os04g52670/LOC_Os05g04820/LOC_Os06g48160/LOC_Os06g50040/LOC_Os06g51260/LOC_Os07g40290/LOC_Os08g06110/LOC_Os08g41290/LOC_Os09g30250/LOC_Os09g37394/LOC_Os09g37480/LOC_Os09g38130/LOC_Os10g17260/LOC_Os11g01869/LOC_Os11g32650/LOC_Os12g41600	response to auxin
GO:0009409	25/2030	158/30448	4.86e-05	0.00240265	0.00202732	LOC_Os01g18050/LOC_Os01g21250/LOC_Os01g66240/LOC_Os02g43820/LOC_Os02g51670/LOC_Os02g51750/LOC_Os02g52650/LOC_Os03g08360/LOC_Os03g12030/LOC_Os03g18850/LOC_Os03g21620/LOC_Os03g62780/LOC_Os04g43200/LOC_Os05g31750/LOC_Os05g31760/LOC_Os05g49900/LOC_Os06g46799/LOC_Os06g48160/LOC_Os07g08160/LOC_Os08g06060/LOC_Os08g06110/LOC_Os09g37100/LOC_Os10g41550/LOC_Os11g30500/LOC_Os12g23180	response to cold
GO:0009739	8/2030	35/30448	0.00178598	0.0356534	0.0300838	LOC_Os02g26210/LOC_Os02g45670/LOC_Os03g18850/LOC_Os04g48160/LOC_Os06g51260/LOC_Os08g06110/LOC_Os08g33940/LOC_Os11g47460	response to gibberellin
GO:0042542	9/2030	38/30448	0.000711142	0.0180668	0.0152445	LOC_Os01g21250/LOC_Os01g68770/LOC_Os02g54140/LOC_Os03g09250/LOC_Os03g12510/LOC_Os03g16030/LOC_Os03g18850/LOC_Os03g20020/LOC_Os05g38530	response to hydrogen peroxide
GO:0009753	11/2030	59/30448	0.00161076	0.0325617	0.0274751	LOC_Os02g45670/LOC_Os03g42810/LOC_Os06g47620/LOC_Os06g51260/LOC_Os08g06110/LOC_Os08g34640/LOC_Os10g33210/LOC_Os11g32650/LOC_Os11g42350/LOC_Os11g47460/LOC_Os12g08810	response to jasmonic acid
GO:0080167	20/2030	70/30448	1.75e-08	4.12e-06	3.48e-06	LOC_Os01g42520/LOC_Os02g09490/LOC_Os02g41650/LOC_Os02g46600/LOC_Os02g54254/LOC_Os03g08360/LOC_Os03g20170/LOC_Os03g63700/LOC_Os04g33610/LOC_Os04g43070/LOC_Os05g25640/LOC_Os05g33310/LOC_Os06g49750/LOC_Os07g08160/LOC_Os08g08840/LOC_Os08g33630/LOC_Os10g38140/LOC_Os10g42620/LOC_Os11g02440/LOC_Os11g04104	response to karrikin
GO:0009416	15/2030	74/30448	9.34e-05	0.00358251	0.00302287	LOC_Os01g03710/LOC_Os02g39710/LOC_Os03g08360/LOC_Os03g12030/LOC_Os05g11810/LOC_Os05g25640/LOC_Os05g34854/LOC_Os05g49900/LOC_Os06g37450/LOC_Os07g07540/LOC_Os08g36480/LOC_Os09g06464/LOC_Os10g40810/LOC_Os10g41100/LOC_Os10g41400	response to light stimulus
GO:0009624	10/2030	38/30448	0.000142585	0.00487382	0.00411246	LOC_Os01g37690/LOC_Os01g52070/LOC_Os02g56880/LOC_Os04g36040/LOC_Os04g51610/LOC_Os06g29844/LOC_Os08g08840/LOC_Os08g45030/LOC_Os11g39020/LOC_Os12g33080	response to nematode
GO:0010167	6/2030	12/30448	5.67e-05	0.0025398	0.00214304	LOC_Os01g25484/LOC_Os01g35184/LOC_Os02g48570/LOC_Os09g32080/LOC_Os10g40600/LOC_Os12g25200	response to nitrate
GO:0006979	36/2030	261/30448	2.82e-05	0.0017079	0.0014411	LOC_Os01g07530/LOC_Os01g07770/LOC_Os01g19020/LOC_Os01g22352/LOC_Os01g22370/LOC_Os01g73200/LOC_Os02g14160/LOC_Os02g14430/LOC_Os02g41650/LOC_Os02g56880/LOC_Os03g02920/LOC_Os03g13210/LOC_Os03g52390/LOC_Os03g55420/LOC_Os04g33060/LOC_Os04g41160/LOC_Os04g59210/LOC_Os05g04380/LOC_Os06g16350/LOC_Os06g27760/LOC_Os06g35520/LOC_Os06g42790/LOC_Os06g44250/LOC_Os06g46799/LOC_Os06g48030/LOC_Os07g02440/LOC_Os07g…	response to oxidative stress
GO:0009651	31/2030	240/30448	0.00032246	0.00977782	0.00825038	LOC_Os01g18050/LOC_Os01g19970/LOC_Os01g22010/LOC_Os01g53240/LOC_Os01g67860/LOC_Os02g01510/LOC_Os02g07830/LOC_Os02g45670/LOC_Os02g51750/LOC_Os03g04920/LOC_Os03g11900/LOC_Os03g18850/LOC_Os03g21620/LOC_Os03g42810/LOC_Os03g46070/LOC_Os04g43200/LOC_Os04g57440/LOC_Os05g04550/LOC_Os05g31750/LOC_Os05g31760/LOC_Os06g09910/LOC_Os06g51260/LOC_Os07g02440/LOC_Os07g37210/LOC_Os07g39900/LOC_Os07g41310/LOC_Os08g…	response to salt stress
GO:0042594	5/2030	13/30448	0.00107236	0.0243033	0.0205067	LOC_Os01g57720/LOC_Os05g06890/LOC_Os05g06920/LOC_Os06g45080/LOC_Os08g35620	response to starvation
GO:0009414	28/2030	148/30448	4.84e-07	7e-05	5.91e-05	LOC_Os01g07530/LOC_Os01g28500/LOC_Os02g44870/LOC_Os02g51670/LOC_Os02g51750/LOC_Os02g56880/LOC_Os03g04770/LOC_Os03g10080/LOC_Os03g11900/LOC_Os03g12910/LOC_Os04g08828/LOC_Os04g47220/LOC_Os04g49980/LOC_Os05g31750/LOC_Os05g31760/LOC_Os07g26660/LOC_Os08g45190/LOC_Os09g32080/LOC_Os09g35910/LOC_Os10g21810/LOC_Os10g40360/LOC_Os10g40600/LOC_Os11g04104/LOC_Os11g26570/LOC_Os11g26760/LOC_Os11g26790/LOC_Os11g…	response to water deprivation
GO:0009611	25/2030	124/30448	5.66e-07	7.61e-05	6.42e-05	LOC_Os01g21250/LOC_Os01g42860/LOC_Os01g57770/LOC_Os01g73000/LOC_Os02g08100/LOC_Os02g51670/LOC_Os02g56880/LOC_Os03g04000/LOC_Os03g08320/LOC_Os03g18850/LOC_Os04g41160/LOC_Os04g55920/LOC_Os05g25640/LOC_Os06g46670/LOC_Os06g47650/LOC_Os07g01710/LOC_Os07g07540/LOC_Os07g37210/LOC_Os08g34640/LOC_Os08g35620/LOC_Os09g23660/LOC_Os10g33210/LOC_Os11g32650/LOC_Os11g40600/LOC_Os12g23180	response to wounding
GO:0010015	4/2030	8/30448	0.00110905	0.0243033	0.0205067	LOC_Os01g42520/LOC_Os01g67134/LOC_Os05g38720/LOC_Os06g36330	root morphogenesis
GO:0044550	26/2030	140/30448	1.76e-06	0.000186043	0.000156981	LOC_Os01g12740/LOC_Os02g09220/LOC_Os02g09250/LOC_Os02g30100/LOC_Os02g35320/LOC_Os02g36150/LOC_Os03g05900/LOC_Os03g39760/LOC_Os03g44740/LOC_Os03g63310/LOC_Os04g01140/LOC_Os04g08828/LOC_Os04g40470/LOC_Os05g25640/LOC_Os05g43910/LOC_Os06g01250/LOC_Os06g15680/LOC_Os06g30640/LOC_Os07g30960/LOC_Os08g05620/LOC_Os08g39730/LOC_Os08g43390/LOC_Os09g27500/LOC_Os10g17260/LOC_Os10g37110/LOC_Os11g41710	secondary metabolite biosynthetic process
GO:0009647	3/2030	5/30448	0.00267177	0.0439251	0.0370633	LOC_Os02g49160/LOC_Os03g40540/LOC_Os04g39430	skotomorphogenesis
GO:0006814	4/2030	7/30448	0.000585477	0.0152875	0.0128993	LOC_Os01g37690/LOC_Os08g39370/LOC_Os09g31130/LOC_Os12g33080	sodium ion transport
GO:0016126	6/2030	16/30448	0.000389777	0.0111027	0.00936832	LOC_Os02g21810/LOC_Os03g12910/LOC_Os07g10600/LOC_Os09g31970/LOC_Os10g39810/LOC_Os11g32240	sterol biosynthetic process
GO:0016125	9/2030	41/30448	0.00127561	0.0269454	0.0227362	LOC_Os01g10040/LOC_Os03g40540/LOC_Os04g39430/LOC_Os06g02019/LOC_Os07g45000/LOC_Os08g36860/LOC_Os09g28390/LOC_Os11g04710/LOC_Os12g04480	sterol metabolic process
GO:0015770	4/2030	6/30448	0.000264959	0.00858833	0.00724671	LOC_Os02g30910/LOC_Os03g07480/LOC_Os11g31190/LOC_Os12g44380	sucrose transport
GO:0055085	62/2030	361/30448	6.13e-12	5.76e-09	4.86e-09	LOC_Os01g02870/LOC_Os01g12520/LOC_Os01g12680/LOC_Os01g16260/LOC_Os01g18670/LOC_Os01g28840/LOC_Os01g36720/LOC_Os01g60110/LOC_Os01g60230/LOC_Os01g67580/LOC_Os01g68330/LOC_Os01g70800/LOC_Os02g11760/LOC_Os02g17500/LOC_Os02g35190/LOC_Os02g36490/LOC_Os02g46860/LOC_Os02g50960/LOC_Os03g04920/LOC_Os03g05530/LOC_Os03g05640/LOC_Os03g07480/LOC_Os03g07890/LOC_Os03g09110/LOC_Os03g43720/LOC_Os04g10750/LOC_Os04g…	transmembrane transport
GO:0006810	27/2030	192/30448	0.000193804	0.00650628	0.0054899	LOC_Os01g22600/LOC_Os01g48800/LOC_Os01g65110/LOC_Os02g44630/LOC_Os02g46460/LOC_Os02g50960/LOC_Os03g15690/LOC_Os03g17800/LOC_Os03g41064/LOC_Os03g41070/LOC_Os03g58080/LOC_Os04g16450/LOC_Os04g36040/LOC_Os05g07870/LOC_Os05g27010/LOC_Os05g32320/LOC_Os05g33960/LOC_Os06g49210/LOC_Os07g24230/LOC_Os07g41250/LOC_Os08g29720/LOC_Os08g34150/LOC_Os11g12740/LOC_Os11g17970/LOC_Os12g12934/LOC_Os12g44100/LOC_Os12g…	transport
GO:0006833	11/2030	30/30448	1.88e-06	0.000186043	0.000156981	LOC_Os01g13120/LOC_Os02g13870/LOC_Os02g41860/LOC_Os02g51110/LOC_Os02g57720/LOC_Os03g05290/LOC_Os04g47220/LOC_Os07g26630/LOC_Os07g26660/LOC_Os07g26690/LOC_Os10g36924	water transport

## Sheet: Table S7
Table S7. Primer sequences used in different experiments
Primers for gene cloning and vector construction	Forward (5'--3')	Reverse (5'--3')
OsMDH1-F/R	ATGGCATCAACTGTTGCCATC	TCAAGAAGTAGCGGCAGCCTG
OsMDH1-F/R(XbaI/BamHI)	GCTCTAGAATGGCATCAACTGTTGCCATC	CGGGATCCAGAAGTAGCGGCAGCCTG
OsMDH1p-F/R(EcoRI/NcoI)	CGAGCTCGGCATCGTCTCGGGCGTTC	CATGCCATGGGCCTAACTGCAGGAACAGTTCC
GST-OsMDH1-F/R(BamHI/EcoRI )	CGGGATCCATGGCATCAACTGTTGCCATC	GGAATTCTCAAGAAGTAGCGGCAGCCTG
OsMDH1[M]-F/R	TGTTGGTGGTGCTGCTGGGA	TCCCAGCAGCACCACCAACA
OsMDH1-target1-F/R	GCCGGGTAACTCCGAAAAGCTTCT	AAACAGAAGCTTTTCGGAGTTACC
OsMDH1-target2-F/R	GCCGGATGTTGATGTCCCAGTTGT	AAACACAACTGGGACATCAACATC
Primers for qRT-PCR	Forward (5'--3')	Reverse (5'--3')
OsACT1-F/R	CTCCCCCATGCTATCCTTCG	TGAATGAGTAACCACGCTCCG
OsMDH1-F/R	GCAACATAAAAAAAGCGAGCAA	CGGTCGTAAAAGGGCAGAAG
OsPDX1.1-F/R	CCCTACGACCTTGTCATGCA	CGCAAACTGAACGACTGGTAGA
OsPDX1.2-F/R	AGGCGGAGCTGGATCGA	GCCATGGGCGTCAGTGTT
OsPDX1.3-F/R	TGCTCCCTCTCTCCTCTTCTC	CATCCATTCTCCAGTCCATTG
OsPDX2-F/R	TGGCCAAACTCGCCAACT	CCTGTACCAACAAATTCTCGAAGTG
OsPDX3-F/R	AACAATCCCTTTCGTTCCTGT	TCAATAATGATGTCAAACTCCTCC
OsSOS4-F/R	AAAGGAACAACCACCAGAACA	GCCCGTGAAATATGCAGGTAT
OsPLR1-F/R	ACACTCCAAATAATCCCCCA	CAGATCAGCCAGTTCAGAACC
GUS-F/R	GTGGAATTGATCAGCGTTGGT	ATTGCCCGGCTTTCTTGTAAC
